# Supplementary material for: Racemic 4-(4-tert-butyl­phen­yl)-2,6-dimethyl­cyclo­hex-3-enecarboxylic acid
Source: Acta Crystallogr Sect E Struct Rep Online. 2008 Feb 6;64(Pt 3):o554. doi: 10.1107/S1600536808003309 (PMC2960795; doi:10.1107/S1600536808003309)
Supplement: Supplementary file 1 [file e-64-0o554-sup1.cif]

##############################################################################
###                                                                        ###
###        Electronic paper (Acta Crystallographica Section E)             ###
###                                                                        ###
##############################################################################
#                                                                            #
# This CIF contains the data in a paper accepted for publication in Acta     #
# Crystallographica Section E. It conforms to the requirements of Notes      #
# for Authors for Section E, and has been peer reviewed under the auspices   #
# of the IUCr Commission on Journals.                                        #
#                                                                            #
# Full details of the Crystallographic Information File format               #
# are given in the paper "The Crystallographic Information File (CIF):       #
# a New Standard Archive File for Crystallography" by S. R. Hall, F. H.      #
# Allen and I. D. Brown [Acta Cryst. (1991), A47, 655-685].                  #
#                                                                            #
# The current version of the core CIF dictionary is obtainable from          #
# ftp://ftp.iucr.org/pub/cif_core.dic. The current version number is 2.1.    #
#                                                                            #
# Software is freely available for graphical display of the structure(s) in  #
# this CIF.  For information consult the CIF home page http://www.iucr.org/  #
# cif/home.html                                                              #
#                                                                            #
##############################################################################
                                             
data_global
_audit_creation_method     'manual editing of SHELXL-97 CIF'
_journal_date_recd_electronic     2008-01-16
_journal_date_accepted     2008-01-30
_journal_name_full     'Acta Crystallographica, Section E'
_journal_year     2008
_journal_volume     64
_journal_issue      3
_journal_page_first     o554
_journal_page_last     o554
_journal_paper_category     QO
_journal_coeditor_code     OM2210
_publ_contact_author_name     'Paul D. Robinson'
_publ_contact_author_address
;
     304 Canterbury Drive
     Carbondale, Illinois  62901  USA
;
_publ_contact_author_email     robinson@geo.siu.edu
_publ_contact_author_fax     ?
_publ_contact_author_phone     '618 457 5416'
_publ_section_title
;
Racemic
4-(4-<i>tert</i>-butylphenyl)-2,6-dimethylcyclohex-3-enecarboxylic acid
;
loop_
    _publ_author_name
    _publ_author_address
    'Xie, Songwen'
;      Department of Natural, Information, and Mathematical Sciences
       Indiana University Kokomo
       Kokomo, IN 46904-9003
       USA
;
    'O'Hearn, Caryn R.'
;      Department of Natural, Information, and Mathematical Sciences
       Indiana University Kokomo
       Kokomo, IN 46904-9003
       USA
;
    'Robinson, Paul D.'
;      Department of Geology
       Southern Illinois University at Carbondale
       Carbondale, IL 62901-4324
       USA
;
data_I
_chemical_name_systematic
;
(RS)-4-(4-<i>tert</i>-butylphenyl)-2,6-dimethylcyclohex-3-enecarboxylic acid
;
_chemical_name_common     ?
_chemical_formula_moiety     'C19 H26 O2'
_chemical_formula_sum     'C19 H26 O2'
_chemical_formula_structural     ?
_chemical_formula_analytical     ?
_chemical_formula_iupac     'C19 H26 O2'
_chemical_formula_weight     286.40
_chemical_melting_point        .467E-305
_symmetry_cell_setting     monoclinic
_symmetry_space_group_name_H-M     'P 1 21/c 1'
_symmetry_space_group_name_Hall     '-P 2ybc'
loop_
    _symmetry_equiv_pos_as_xyz
    'x, y, z'
    '-x, y+1/2, -z+1/2'
    '-x, -y, -z'
    'x, -y-1/2, z-1/2'
_cell_length_a     24.818(4)
_cell_length_b     9.4674(18)
_cell_length_c     7.0105(12)
_cell_angle_alpha     90.00
_cell_angle_beta     95.799(5)
_cell_angle_gamma     90.00
_cell_volume     1638.8(5)
_cell_formula_units_Z     4
_cell_measurement_reflns_used     5539
_cell_measurement_theta_min     3.3
_cell_measurement_theta_max     25.0
_cell_measurement_temperature     100(2)
_cell_special_details     ?
_exptl_crystal_description     plate
_exptl_crystal_colour     colorless
_exptl_crystal_size_max     0.36
_exptl_crystal_size_mid     0.29
_exptl_crystal_size_min     0.09
_exptl_crystal_size_rad     ?
_exptl_crystal_density_diffrn     1.161
_exptl_crystal_density_meas     ?
_exptl_crystal_density_method     ?
_exptl_crystal_F_000     624
_exptl_absorpt_coefficient_mu     0.073
_exptl_absorpt_correction_type     multi-scan
_exptl_absorpt_process_details     '(SADABS; Bruker, 2005)'
_exptl_absorpt_correction_T_min     0.793
_exptl_absorpt_correction_T_max     0.993
_exptl_special_details     ?
_diffrn_ambient_temperature     100(2)
_diffrn_radiation_type     'Mo K\a'
_diffrn_radiation_wavelength     0.71069
_diffrn_radiation_source     'X-ray tube'
_diffrn_radiation_monochromator     graphite
_diffrn_measurement_device_type     'Bruker Kappa-APEXII CCD'
_diffrn_measurement_method     '\f and \w'
_diffrn_detector_area_resol_mean     ?
_diffrn_reflns_number     24559
_diffrn_reflns_av_R_equivalents     0.062
_diffrn_reflns_av_sigmaI/netI     0.044
_diffrn_reflns_theta_min     1.6
_diffrn_reflns_theta_max     25.1
_diffrn_reflns_theta_full     25.1
_diffrn_measured_fraction_theta_max     1.00
_diffrn_measured_fraction_theta_full     1.00
_diffrn_reflns_limit_h_min     -29
_diffrn_reflns_limit_h_max     29
_diffrn_reflns_limit_k_min     -11
_diffrn_reflns_limit_k_max     11
_diffrn_reflns_limit_l_min     -8
_diffrn_reflns_limit_l_max     8
_diffrn_reflns_reduction_process     ?
_diffrn_standards_number     0
_diffrn_standards_interval_count     .
_diffrn_standards_interval_time     .
_diffrn_standards_decay_%     ?
_refine_special_details     ?
_reflns_number_total     2912
_reflns_number_gt     2230
_reflns_threshold_expression     I>2\s(I)
_refine_ls_structure_factor_coef     Fsqd
_refine_ls_matrix_type     full
_refine_ls_R_factor_all     0.109
_refine_ls_R_factor_gt     0.085
_refine_ls_wR_factor_gt     0.224
_refine_ls_wR_factor_ref     0.244
_refine_ls_goodness_of_fit_ref     1.15
_refine_ls_restrained_S_all     1.15
_refine_ls_number_reflns     2912
_refine_ls_number_parameters     196
_refine_ls_number_restraints     0
_refine_ls_hydrogen_treatment     constr
_refine_ls_weighting_scheme     calc
_refine_ls_weighting_details
              'w=1/[\s^2^(Fo^2^)+(0.0701P)^2^+6.4307P] where P=(Fo^2^+2Fc^2^)/3'
_atom_sites_solution_hydrogens     geom
_atom_sites_solution_primary     direct
_atom_sites_solution_secondary     difmap
_refine_ls_shift/su_max     0.000
_refine_ls_shift/su_mean     0.000
_refine_diff_density_max     0.36
_refine_diff_density_min     -0.34
_refine_ls_extinction_method     none
_refine_ls_extinction_coef     ?
_refine_ls_extinction_expression     ?
_refine_ls_abs_structure_details     ?
_refine_ls_abs_structure_Flack     ?
loop_
    _atom_type_symbol
    _atom_type_description
    _atom_type_scat_dispersion_real
    _atom_type_scat_dispersion_imag
    _atom_type_scat_source
    'C' 'C' 0.0033 0.0016
                         'International Tables Vol C Tables 4.2.6.8 and 6.1.1.4'
    'H' 'H' 0.0000 0.0000
                         'International Tables Vol C Tables 4.2.6.8 and 6.1.1.4'
    'O' 'O' 0.0106 0.0060
                         'International Tables Vol C Tables 4.2.6.8 and 6.1.1.4'
_computing_data_collection     'APEX2 (Bruker, 2005)'
_computing_cell_refinement     'SAINT (Bruker, 2005)'
_computing_data_reduction     'SAINT and SADABS (Bruker, 2005)'
_computing_structure_solution     'SIR92 (Altomare <i>et al.</i>,  1994)'
_computing_structure_refinement
;
LS in TEXSAN (Molecular Structure Corporation, 1997) and
SHELXL97 (Sheldrick, 2008)
;
_computing_molecular_graphics
;
PLATON (Spek, 2003)
;
_computing_publication_material
;
SHELXL97 (Sheldrick, 2008) and PLATON (Spek, 2003)
;
loop_
    _atom_site_type_symbol
    _atom_site_label
    _atom_site_fract_x
    _atom_site_fract_y
    _atom_site_fract_z
    _atom_site_U_iso_or_equiv
    _atom_site_adp_type
    _atom_site_calc_flag
    _atom_site_refinement_flags
    _atom_site_occupancy
    _atom_site_disorder_assembly
    _atom_site_disorder_group
    O O1 0.44630(12) 0.4071(3) 0.5431(5) 0.0292(8) Uani d . 1 . .
    O O2 0.46014(12) 0.6355(3) 0.6148(5) 0.0292(8) Uani d . 1 . .
    H H2 0.4875 0.6225 0.5606 0.044 Uiso calc R 1 . .
    C C1 0.38217(16) 0.5270(4) 0.7216(6) 0.0185(9) Uani d . 1 . .
    H H1 0.3818 0.6204 0.7818 0.022 Uiso calc R 1 . .
    C C2 0.38377(16) 0.4141(4) 0.8808(6) 0.0196(9) Uani d . 1 . .
    H H2A 0.3872 0.3212 0.8215 0.024 Uiso calc R 1 . .
    C C3 0.33177(17) 0.4167(5) 0.9728(6) 0.0264(10) Uani d . 1 . .
    H H3 0.3321 0.3814 1.0967 0.032 Uiso calc R 1 . .
    C C4 0.28418(16) 0.4675(4) 0.8859(5) 0.0169(9) Uani d . 1 . .
    C C5 0.28100(17) 0.5288(5) 0.6930(6) 0.0254(10) Uani d . 1 . .
    H H5A 0.2737 0.6290 0.7038 0.030 Uiso calc R 1 . .
    H H5B 0.2501 0.4872 0.6175 0.030 Uiso calc R 1 . .
    C C6 0.33030(16) 0.5119(5) 0.5815(6) 0.0201(9) Uani d . 1 . .
    H H6 0.3296 0.4172 0.5249 0.024 Uiso calc R 1 . .
    C C7 0.43253(17) 0.5160(5) 0.6182(6) 0.0222(10) Uani d . 1 . .
    C C8 0.43195(18) 0.4343(5) 1.0310(6) 0.0289(11) Uani d . 1 . .
    H H8A 0.4325 0.5299 1.0768 0.043 Uiso calc R 1 . .
    H H8B 0.4649 0.4149 0.9748 0.043 Uiso calc R 1 . .
    H H8C 0.4288 0.3708 1.1361 0.043 Uiso calc R 1 . .
    C C9 0.32793(19) 0.6213(5) 0.4201(6) 0.0295(11) Uani d . 1 . .
    H H9A 0.2949 0.6096 0.3377 0.044 Uiso calc R 1 . .
    H H9B 0.3583 0.6084 0.3473 0.044 Uiso calc R 1 . .
    H H9C 0.3291 0.7146 0.4742 0.044 Uiso calc R 1 . .
    C C10 0.23456(15) 0.4701(4) 0.9897(5) 0.0155(8) Uani d . 1 . .
    C C11 0.22526(16) 0.3688(4) 1.1286(6) 0.0188(9) Uani d . 1 . .
    H H11 0.2501 0.2961 1.1543 0.023 Uiso calc R 1 . .
    C C12 0.18002(16) 0.3744(4) 1.2283(6) 0.0193(9) Uani d . 1 . .
    H H12 0.1754 0.3056 1.3199 0.023 Uiso calc R 1 . .
    C C13 0.14075(16) 0.4812(4) 1.1952(6) 0.0184(9) Uani d . 1 . .
    C C14 0.15024(17) 0.5810(5) 1.0570(6) 0.0210(9) Uani d . 1 . .
    H H14 0.1253 0.6536 1.0310 0.025 Uiso calc R 1 . .
    C C15 0.19560(16) 0.5761(5) 0.9565(6) 0.0208(9) Uani d . 1 . .
    H H15 0.2002 0.6450 0.8649 0.025 Uiso calc R 1 . .
    C C16 0.09164(16) 0.4845(4) 1.3099(5) 0.0180(9) Uani d . 1 . .
    C C17 0.05339(17) 0.6074(5) 1.2524(6) 0.0243(10) Uani d . 1 . .
    H H17A 0.0725 0.6951 1.2741 0.036 Uiso calc R 1 . .
    H H17B 0.0232 0.6049 1.3279 0.036 Uiso calc R 1 . .
    H H17C 0.0405 0.5994 1.1190 0.036 Uiso calc R 1 . .
    C C18 0.05936(17) 0.3457(5) 1.2774(6) 0.0254(10) Uani d . 1 . .
    H H18A 0.0473 0.3358 1.1436 0.038 Uiso calc R 1 . .
    H H18B 0.0286 0.3478 1.3500 0.038 Uiso calc R 1 . .
    H H18C 0.0821 0.2672 1.3184 0.038 Uiso calc R 1 . .
    C C19 0.11093(18) 0.4982(5) 1.5252(6) 0.0234(10) Uani d . 1 . .
    H H19A 0.1315 0.4160 1.5670 0.035 Uiso calc R 1 . .
    H H19B 0.0801 0.5065 1.5967 0.035 Uiso calc R 1 . .
    H H19C 0.1332 0.5808 1.5458 0.035 Uiso calc R 1 . .
loop_
    _atom_site_aniso_label
    _atom_site_aniso_U_11
    _atom_site_aniso_U_22
    _atom_site_aniso_U_33
    _atom_site_aniso_U_12
    _atom_site_aniso_U_13
    _atom_site_aniso_U_23
    O1 0.0299(17) 0.0191(17) 0.0421(19) -0.0048(14) 0.0203(14) -0.0079(14)
    O2 0.0269(18) 0.0221(17) 0.0423(19) -0.0054(14) 0.0215(15) -0.0045(14)
    C1 0.021(2) 0.015(2) 0.021(2) -0.0007(17) 0.0055(17) -0.0055(17)
    C2 0.020(2) 0.017(2) 0.023(2) 0.0000(18) 0.0073(17) 0.0010(17)
    C3 0.026(2) 0.026(2) 0.029(2) 0.004(2) 0.0145(19) 0.0088(19)
    C4 0.020(2) 0.012(2) 0.019(2) -0.0038(17) 0.0034(16) -0.0011(16)
    C5 0.019(2) 0.036(3) 0.022(2) -0.007(2) 0.0055(17) 0.0002(19)
    C6 0.023(2) 0.020(2) 0.018(2) -0.0015(18) 0.0058(17) -0.0021(17)
    C7 0.024(2) 0.020(2) 0.023(2) -0.0027(19) 0.0079(18) -0.0017(18)
    C8 0.028(2) 0.027(3) 0.032(2) -0.004(2) 0.0022(19) 0.005(2)
    C9 0.034(3) 0.031(3) 0.025(2) -0.001(2) 0.0059(19) 0.0080(19)
    C10 0.0137(19) 0.016(2) 0.0166(19) -0.0021(17) 0.0015(15) -0.0039(16)
    C11 0.018(2) 0.016(2) 0.022(2) 0.0001(17) 0.0020(16) 0.0003(16)
    C12 0.021(2) 0.018(2) 0.020(2) -0.0021(17) 0.0074(16) 0.0030(16)
    C13 0.017(2) 0.016(2) 0.021(2) -0.0036(17) -0.0008(16) -0.0031(17)
    C14 0.022(2) 0.019(2) 0.022(2) 0.0035(18) 0.0040(17) 0.0032(17)
    C15 0.021(2) 0.019(2) 0.021(2) -0.0008(18) -0.0009(17) 0.0040(17)
    C16 0.019(2) 0.018(2) 0.018(2) 0.0020(17) 0.0046(16) 0.0004(16)
    C17 0.020(2) 0.027(3) 0.026(2) 0.0053(19) 0.0032(17) 0.0034(19)
    C18 0.020(2) 0.026(2) 0.032(2) -0.0058(19) 0.0082(18) -0.0069(19)
    C19 0.023(2) 0.023(2) 0.024(2) 0.0021(19) 0.0011(17) -0.0031(18)
_geom_special_details     ?
loop_
    _geom_bond_atom_site_label_1
    _geom_bond_atom_site_label_2
    _geom_bond_site_symmetry_2
    _geom_bond_distance
    _geom_bond_publ_flag
    O1 C7 . 1.222(5) ?
    O2 C7 . 1.325(5) ?
    C1 C7 . 1.510(5) ?
    C1 C2 . 1.544(6) ?
    C1 C6 . 1.545(6) ?
    C2 C3 . 1.500(5) ?
    C2 C8 . 1.523(6) ?
    C3 C4 . 1.361(6) yes
    C4 C5 . 1.466(6) yes
    C4 C10 . 1.493(5) ?
    C5 C6 . 1.525(5) ?
    C6 C9 . 1.531(6) ?
    C10 C15 . 1.397(6) ?
    C10 C11 . 1.402(6) ?
    C11 C12 . 1.382(5) ?
    C12 C13 . 1.407(6) ?
    C13 C14 . 1.390(6) ?
    C13 C16 . 1.527(5) ?
    C14 C15 . 1.388(6) ?
    C16 C17 . 1.530(6) ?
    C16 C19 . 1.542(6) ?
    C16 C18 . 1.544(6) ?
    O2 H2 . 0.8200 ?
    C1 H1 . 0.9800 ?
    C2 H2A . 0.9800 ?
    C3 H3 . 0.9300 ?
    C5 H5A . 0.9700 ?
    C5 H5B . 0.9700 ?
    C6 H6 . 0.9800 ?
    C8 H8A . 0.9600 ?
    C8 H8B . 0.9600 ?
    C8 H8C . 0.9600 ?
    C9 H9A . 0.9600 ?
    C9 H9B . 0.9600 ?
    C9 H9C . 0.9600 ?
    C11 H11 . 0.9300 ?
    C12 H12 . 0.9300 ?
    C14 H14 . 0.9300 ?
    C15 H15 . 0.9300 ?
    C17 H17A . 0.9600 ?
    C17 H17B . 0.9600 ?
    C17 H17C . 0.9600 ?
    C18 H18A . 0.9600 ?
    C18 H18B . 0.9600 ?
    C18 H18C . 0.9600 ?
    C19 H19A . 0.9600 ?
    C19 H19B . 0.9600 ?
    C19 H19C . 0.9600 ?
loop_
    _geom_angle_atom_site_label_1
    _geom_angle_atom_site_label_2
    _geom_angle_atom_site_label_3
    _geom_angle_site_symmetry_1
    _geom_angle_site_symmetry_3
    _geom_angle
    _geom_angle_publ_flag
    C7 C1 C2 . . 109.7(3) ?
    C7 C1 C6 . . 111.4(3) ?
    C2 C1 C6 . . 110.7(3) ?
    C3 C2 C8 . . 110.5(4) ?
    C3 C2 C1 . . 109.8(3) ?
    C8 C2 C1 . . 112.0(3) ?
    C4 C3 C2 . . 124.0(4) ?
    C3 C4 C5 . . 121.1(4) ?
    C3 C4 C10 . . 120.6(4) ?
    C5 C4 C10 . . 118.2(4) ?
    C4 C5 C6 . . 117.4(4) ?
    C5 C6 C9 . . 109.6(4) ?
    C5 C6 C1 . . 108.9(3) ?
    C9 C6 C1 . . 112.0(3) ?
    C5 C6 H6 . . 108.8 ?
    C9 C6 H6 . . 108.8 ?
    C1 C6 H6 . . 108.8 ?
    O1 C7 O2 . . 123.1(4) ?
    O1 C7 C1 . . 123.1(4) ?
    O2 C7 C1 . . 113.8(3) ?
    C15 C10 C11 . . 116.6(4) ?
    C15 C10 C4 . . 121.5(4) ?
    C11 C10 C4 . . 122.0(4) ?
    C12 C11 C10 . . 121.6(4) ?
    C11 C12 C13 . . 121.9(4) ?
    C14 C13 C12 . . 116.1(4) ?
    C14 C13 C16 . . 123.6(4) ?
    C12 C13 C16 . . 120.2(4) ?
    C15 C14 C13 . . 122.3(4) ?
    C14 C15 C10 . . 121.5(4) ?
    C13 C16 C17 . . 112.5(3) ?
    C13 C16 C19 . . 109.4(3) ?
    C17 C16 C19 . . 108.5(3) ?
    C13 C16 C18 . . 109.6(3) ?
    C17 C16 C18 . . 108.0(3) ?
    C19 C16 C18 . . 108.8(3) ?
    C7 O2 H2 . . 109.5 ?
    C7 C1 H1 . . 108.3 ?
    C2 C1 H1 . . 108.3 ?
    C6 C1 H1 . . 108.3 ?
    C3 C2 H2A . . 108.1 ?
    C8 C2 H2A . . 108.1 ?
    C1 C2 H2A . . 108.1 ?
    C4 C3 H3 . . 118.0 ?
    C2 C3 H3 . . 118.0 ?
    C4 C5 H5A . . 108.0 ?
    C6 C5 H5A . . 108.0 ?
    C4 C5 H5B . . 108.0 ?
    C6 C5 H5B . . 108.0 ?
    H5A C5 H5B . . 107.2 ?
    C2 C8 H8A . . 109.5 ?
    C2 C8 H8B . . 109.5 ?
    C2 C8 H8C . . 109.5 ?
    H8A C8 H8B . . 109.5 ?
    H8A C8 H8C . . 109.5 ?
    H8B C8 H8C . . 109.5 ?
    C6 C9 H9A . . 109.5 ?
    C6 C9 H9B . . 109.5 ?
    C6 C9 H9C . . 109.5 ?
    H9A C9 H9B . . 109.5 ?
    H9A C9 H9C . . 109.5 ?
    H9B C9 H9C . . 109.5 ?
    C12 C11 H11 . . 119.2 ?
    C10 C11 H11 . . 119.2 ?
    C11 C12 H12 . . 119.0 ?
    C13 C12 H12 . . 119.0 ?
    C15 C14 H14 . . 118.9 ?
    C13 C14 H14 . . 118.9 ?
    C14 C15 H15 . . 119.2 ?
    C10 C15 H15 . . 119.2 ?
    C16 C17 H17A . . 109.5 ?
    C16 C17 H17B . . 109.5 ?
    H17A C17 H17B . . 109.5 ?
    C16 C17 H17C . . 109.5 ?
    H17A C17 H17C . . 109.5 ?
    H17B C17 H17C . . 109.5 ?
    C16 C18 H18A . . 109.5 ?
    C16 C18 H18B . . 109.5 ?
    H18A C18 H18B . . 109.5 ?
    C16 C18 H18C . . 109.5 ?
    H18A C18 H18C . . 109.5 ?
    H18B C18 H18C . . 109.5 ?
    C16 C19 H19A . . 109.5 ?
    C16 C19 H19B . . 109.5 ?
    H19A C19 H19B . . 109.5 ?
    C16 C19 H19C . . 109.5 ?
    H19A C19 H19C . . 109.5 ?
    H19B C19 H19C . . 109.5 ?
loop_
    _geom_torsion_atom_site_label_1
    _geom_torsion_atom_site_label_2
    _geom_torsion_atom_site_label_3
    _geom_torsion_atom_site_label_4
    _geom_torsion_site_symmetry_1
    _geom_torsion_site_symmetry_2
    _geom_torsion_site_symmetry_3
    _geom_torsion_site_symmetry_4
    _geom_torsion
    _geom_torsion_publ_flag
    C2 C3 C4 C5 . . . . -2.0(7) yes
    C3 C4 C5 C6 . . . . 9.7(6) yes
    C7 C1 C2 C3 . . . . -175.2(4) yes
    C7 C1 C6 C5 . . . . -178.2(4) yes
    C2 C1 C6 C9 . . . . -179.2(3) yes
    C4 C5 C6 C9 . . . . -160.8(4) yes
    C6 C1 C2 C8 . . . . -175.0(3) yes
    C8 C2 C3 C4 . . . . 147.4(4) yes
    C6 C1 C2 C3 . . . . -51.8(4) ?
    C7 C1 C2 C8 . . . . 61.6(4) ?
    C1 C2 C3 C4 . . . . 23.4(6) ?
    C2 C3 C4 C10 . . . . -178.2(4) ?
    C10 C4 C5 C6 . . . . -174.0(4) ?
    C4 C5 C6 C1 . . . . -38.0(5) ?
    C2 C1 C6 C5 . . . . 59.4(4) ?
    C7 C1 C6 C9 . . . . -56.8(5) ?
    C2 C1 C7 O1 . . . . 55.7(6) ?
    C6 C1 C7 O1 . . . . -67.3(6) ?
    C2 C1 C7 O2 . . . . -124.9(4) ?
    C6 C1 C7 O2 . . . . 112.0(4) ?
    C3 C4 C10 C15 . . . . 147.3(4) ?
    C5 C4 C10 C15 . . . . -29.1(6) ?
    C3 C4 C10 C11 . . . . -31.1(6) ?
    C5 C4 C10 C11 . . . . 152.6(4) ?
    C15 C10 C11 C12 . . . . -0.4(6) ?
    C4 C10 C11 C12 . . . . 178.0(4) ?
    C10 C11 C12 C13 . . . . 0.4(6) ?
    C11 C12 C13 C14 . . . . -0.3(6) ?
    C11 C12 C13 C16 . . . . -179.4(4) ?
    C12 C13 C14 C15 . . . . 0.2(6) ?
    C16 C13 C14 C15 . . . . 179.3(4) ?
    C13 C14 C15 C10 . . . . -0.3(7) ?
    C11 C10 C15 C14 . . . . 0.4(6) ?
    C4 C10 C15 C14 . . . . -178.1(4) ?
    C14 C13 C16 C17 . . . . 1.5(6) ?
    C12 C13 C16 C17 . . . . -179.5(4) ?
    C14 C13 C16 C19 . . . . -119.2(4) ?
    C12 C13 C16 C19 . . . . 59.9(5) ?
    C14 C13 C16 C18 . . . . 121.7(4) ?
    C12 C13 C16 C18 . . . . -59.3(5) ?
loop_
    _geom_hbond_atom_site_label_D
    _geom_hbond_atom_site_label_H
    _geom_hbond_atom_site_label_A
    _geom_hbond_site_symmetry_D
    _geom_hbond_site_symmetry_H
    _geom_hbond_site_symmetry_A
    _geom_hbond_distance_DH
    _geom_hbond_distance_HA
    _geom_hbond_distance_DA
    _geom_hbond_angle_DHA
    _geom_hbond_publ_flag
    O2 H2 O1 . . 3_666 0.82 1.88 2.702(4) 175 yes
