# Supplementary material for: Racemic 4-(4-tert-butyl­phen­yl)-2,6-dimethyl­cyclo­hex-3-enecarboxylic acid
Source: Acta Crystallogr Sect E Struct Rep Online. 2008 Feb 6;64(Pt 3):o554. doi: 10.1107/S1600536808003309 (PMC2960795; doi:10.1107/S1600536808003309)
Supplement: Supplementary file 2 [file e-64-0o554-Isup2.hkl]

# This is a full paper submission to Acta E
# The data are corrected for absorption effects.
# The data are not corrected for extinction effects.
# 
# h,k,l, Fc-squared, Fo-squared, sigma(Fo-squared) and status flag 
# 
data_I
_shelx_title
; 
Dimeric racemic 4-p-tert-butylphenyl-2,6-dimethyl-3-
cyclohexenecarboxylic acid
;
_shelx_refln_list_code          4 
_shelx_F_calc_maximum      227.68 
_exptl_crystal_F_000       624.00 
_reflns_d_resolution_high  0.8379 
 
loop_ 
 _symmetry_equiv_pos_as_xyz 
 'x, y, z' 
 '-x, y+1/2, -z+1/2' 
 '-x, -y, -z' 
 'x, -y-1/2, z-1/2' 
 
_cell_length_a    24.8180 
_cell_length_b     9.4674 
_cell_length_c     7.0105 
_cell_angle_alpha  90.000 
_cell_angle_beta   95.799 
_cell_angle_gamma  90.000 
 
_shelx_F_squared_multiplier     1.000 
 
loop_ 
 _refln_index_h 
 _refln_index_k 
 _refln_index_l 
 _refln_F_squared_calc 
 _refln_F_squared_meas 
 _refln_F_squared_sigma 
 _refln_observed_status 
   2   0   0      779.49       -1.28      1.28 o 
   3   0   0      132.68       -0.12      1.11 o 
   4   0   0     2980.38     2918.02     49.41 o 
   5   0   0      353.46      306.41      6.68 o 
   6   0   0     1121.95     1013.90     18.03 o 
   7   0   0      203.98      204.82      5.71 o 
   8   0   0     6627.33     6799.05    101.96 o 
   9   0   0     1689.79     1890.17     32.79 o 
  10   0   0     3573.76     3985.49     59.37 o 
  11   0   0       34.21       61.84      4.67 o 
  12   0   0      876.73      902.13     17.81 o 
  13   0   0      284.80      404.65     10.66 o 
  14   0   0       72.79       67.77      5.62 o 
  15   0   0      149.02      180.90      7.89 o 
  16   0   0      119.38      131.92      7.29 o 
  17   0   0      773.14      865.29     19.93 o 
  18   0   0     3062.38     3257.32     55.10 o 
  19   0   0      474.09      553.66     14.78 o 
  20   0   0      216.72      254.48     11.75 o 
  21   0   0     3758.53     4164.98    114.84 o 
  22   0   0       18.80       21.24     11.84 o 
  23   0   0      627.56      616.06     38.36 o 
  24   0   0       65.88       94.75     18.71 o 
  25   0   0      149.82      173.03     25.27 o 
  26   0   0        7.34        0.23     19.93 o 
  27   0   0       17.85       10.91     14.30 o 
  28   0   0        8.82       29.13     15.96 o 
  29   0   0      149.32      177.04     28.63 o 
   1   1   0      539.02       -0.92      0.92 o 
   2   1   0        5.11       -1.00      1.00 o 
   3   1   0       10.10        4.63      1.26 o 
   4   1   0      369.20      367.58      5.69 o 
   5   1   0      515.80      521.73      7.10 o 
   6   1   0      854.49      813.93     11.38 o 
   7   1   0      537.03      501.24      7.19 o 
   8   1   0        2.48        2.34      1.88 o 
   9   1   0      273.43      279.27      5.45 o 
  10   1   0       75.34       76.20      3.21 o 
  11   1   0      390.31      439.68      7.92 o 
  12   1   0       20.88       22.75      2.69 o 
  13   1   0        3.37        2.54      2.28 o 
  14   1   0      314.18      333.40      6.90 o 
  15   1   0       42.72       41.83      3.44 o 
  16   1   0      204.75      208.38      5.94 o 
  17   1   0        3.83        6.44      2.82 o 
  18   1   0       51.63       59.82      4.35 o 
  19   1   0      520.55      594.10     11.06 o 
  20   1   0      178.54      217.67      8.33 o 
  21   1   0        0.44        0.74      5.16 o 
  22   1   0      120.27      151.48     16.30 o 
  23   1   0       77.15      101.13     13.62 o 
  24   1   0       68.54       68.87     12.36 o 
  25   1   0        0.98        2.35     10.46 o 
  26   1   0       65.76       74.73     13.37 o 
  27   1   0       37.02       40.32     11.90 o 
  28   1   0        0.06       -2.11     10.06 o 
  29   1   0       10.28        5.88     11.47 o 
   0   2   0    51838.78    57492.93    944.03 o 
   1   2   0     1058.49     1208.51     16.41 o 
   2   2   0     1515.06     1758.85     22.98 o 
   3   2   0        2.73       -1.57      2.05 o 
   4   2   0     2647.42     2965.14     35.44 o 
   5   2   0      624.33      664.37      9.08 o 
   6   2   0     1000.62     1030.02     12.99 o 
   7   2   0     2375.05     2551.09     28.80 o 
   8   2   0       10.58       37.96      2.91 o 
   9   2   0      886.55      989.42     13.82 o 
  10   2   0        0.10        4.69      2.38 o 
  11   2   0       33.35       34.14      3.01 o 
  12   2   0       53.69       51.72      3.46 o 
  13   2   0       39.28       31.86      3.14 o 
  14   2   0      193.85      240.60      6.29 o 
  15   2   0      164.30      196.14      5.79 o 
  16   2   0        9.00       24.86      3.25 o 
  17   2   0      876.28      992.18     15.00 o 
  18   2   0      476.25      513.35     10.02 o 
  19   2   0      208.77      222.30      6.91 o 
  20   2   0       81.88       85.25      6.97 o 
  21   2   0     2315.85     2494.52     54.03 o 
  22   2   0       38.02       56.92     11.94 o 
  23   2   0      142.60      160.07     17.34 o 
  24   2   0       19.48       23.32     10.89 o 
  25   2   0       40.40       33.62     11.15 o 
  26   2   0        0.00        1.11      8.85 o 
  27   2   0       10.25        1.95     10.22 o 
  28   2   0       17.69       29.13     12.29 o 
  29   2   0        0.47       10.07     11.88 o 
   1   3   0      197.95      223.55      5.26 o 
   2   3   0     1504.73     1638.00     21.09 o 
   3   3   0       78.02       87.52      3.69 o 
   4   3   0      632.93      703.14     10.82 o 
   5   3   0      349.35      426.99      7.57 o 
   6   3   0      173.66      226.36      5.81 o 
   7   3   0      373.90      433.62      8.35 o 
   8   3   0      449.09      483.65      9.08 o 
   9   3   0      106.01      111.15      4.74 o 
  10   3   0      627.03      632.51     10.91 o 
  11   3   0      350.38      337.36      7.58 o 
  12   3   0      140.86      160.20      5.60 o 
  13   3   0        0.12        1.78      2.62 o 
  14   3   0      829.00      887.45     13.85 o 
  15   3   0       52.19       55.82      4.35 o 
  16   3   0       46.02       52.99      4.10 o 
  17   3   0       16.18       23.37      3.46 o 
  18   3   0      125.01      153.60      6.42 o 
  19   3   0      627.74      705.93     17.93 o 
  20   3   0      459.99      506.91     18.15 o 
  21   3   0       24.29       27.02      8.83 o 
  22   3   0      217.91      239.53     19.50 o 
  23   3   0       32.06       28.18     10.17 o 
  24   3   0       56.36       81.78     14.38 o 
  25   3   0       10.14        6.11      9.80 o 
  26   3   0       68.72       55.23     15.08 o 
  27   3   0       48.67       57.27     14.11 o 
  28   3   0        1.03        9.75     17.75 o 
   0   4   0     1252.61     1242.27     28.74 o 
   1   4   0      351.91      437.44      7.86 o 
   2   4   0      954.78     1236.98     17.01 o 
   3   4   0      249.78      339.00      7.07 o 
   4   4   0      953.61     1208.30     17.26 o 
   5   4   0     1478.66     1889.03     25.88 o 
   6   4   0     1589.15     1971.42     26.98 o 
   7   4   0      903.40     1049.82     16.29 o 
   8   4   0     2655.41     3127.38     43.68 o 
   9   4   0        5.29        6.48      2.98 o 
  10   4   0     1489.79     1566.58     23.54 o 
  11   4   0       14.18       16.27      3.41 o 
  12   4   0      402.55      481.62     10.57 o 
  13   4   0      228.75      268.52      7.95 o 
  14   4   0      548.83      669.35     12.52 o 
  15   4   0      504.99      568.10     11.53 o 
  16   4   0      137.84      176.22      6.63 o 
  17   4   0      141.28      172.58      7.40 o 
  18   4   0      135.35      153.24      9.35 o 
  19   4   0       26.00       22.29      7.02 o 
  20   4   0       55.96       48.36     12.38 o 
  21   4   0      378.40      389.46     24.75 o 
  22   4   0      144.20      177.16     17.19 o 
  23   4   0        0.36        0.54      8.93 o 
  24   4   0        0.01       -6.25      8.99 o 
  25   4   0      244.95      273.81     22.63 o 
  26   4   0        0.76       10.35     10.24 o 
  27   4   0       30.51       77.88     15.57 o 
   1   5   0        3.62        4.99      2.71 o 
   2   5   0      578.39      596.25     10.54 o 
   3   5   0      175.61      216.61      6.16 o 
   4   5   0        4.29        6.06      2.84 o 
   5   5   0      226.54      296.46      7.44 o 
   6   5   0     1943.52     2318.98     30.99 o 
   7   5   0        0.26        7.14      3.15 o 
   8   5   0      460.53      502.67     10.52 o 
   9   5   0      208.55      283.39      8.39 o 
  10   5   0       98.86       88.93      5.39 o 
  11   5   0        8.27        5.42      3.34 o 
  12   5   0        2.40        4.39      3.35 o 
  13   5   0       27.81       20.29      4.01 o 
  14   5   0      139.01      166.59      7.40 o 
  15   5   0        2.69        2.26      4.25 o 
  16   5   0       60.75       56.49      8.01 o 
  17   5   0       50.13       63.32     13.08 o 
  18   5   0       27.78       16.42      8.19 o 
  19   5   0      118.65      150.56     18.04 o 
  20   5   0       44.34       34.28     12.15 o 
  21   5   0       25.31       17.64     12.01 o 
  22   5   0        9.95        4.59      9.33 o 
  23   5   0       36.49       65.73     13.52 o 
  24   5   0        7.95       11.99     10.70 o 
  25   5   0       72.31       57.71     15.34 o 
  26   5   0       40.87       31.56     13.60 o 
   0   6   0       55.09       73.60      6.63 o 
   1   6   0      457.26      529.56     10.43 o 
   2   6   0       11.39       15.58      3.38 o 
   3   6   0       13.90       26.65      3.59 o 
   4   6   0        1.27        5.23      3.06 o 
   5   6   0      791.21      889.95     14.77 o 
   6   6   0      530.22      649.83     11.79 o 
   7   6   0       26.24       24.63      3.76 o 
   8   6   0      263.13      315.60      8.76 o 
   9   6   0        9.29        6.96      3.48 o 
  10   6   0      124.04      171.48      7.63 o 
  11   6   0        0.64        4.91      3.60 o 
  12   6   0        4.74        2.22      3.85 o 
  13   6   0        0.20        5.65      5.17 o 
  14   6   0        1.06       11.68      6.09 o 
  15   6   0       24.71       30.26      7.77 o 
  16   6   0       91.66       99.77     15.82 o 
  17   6   0      307.65      363.14     38.94 o 
  18   6   0        3.36        6.46      9.91 o 
  19   6   0        0.57        2.70     10.13 o 
  20   6   0      131.45      114.43     23.41 o 
  21   6   0        1.63        4.35     11.38 o 
  22   6   0       50.94       69.08     16.26 o 
  23   6   0        5.97       13.00     13.31 o 
  24   6   0        2.83       19.19     13.48 o 
   1   7   0       17.03        5.44      3.38 o 
   2   7   0      995.15     1125.66     18.14 o 
   3   7   0       33.49       30.71      4.17 o 
   4   7   0      505.27      547.86     11.97 o 
   5   7   0       66.68       63.45      5.01 o 
   6   7   0        6.04        7.09      3.60 o 
   7   7   0        0.34       -2.32      3.22 o 
   8   7   0       12.11       14.19      3.99 o 
   9   7   0       63.08       79.85      7.41 o 
  10   7   0        3.44       -3.90      5.44 o 
  11   7   0       29.86       23.45      7.38 o 
  12   7   0      305.36      310.58     16.24 o 
  13   7   0        3.52       15.37      9.20 o 
  14   7   0       84.78      108.74     27.62 o 
  15   7   0      202.27      218.32     21.66 o 
  16   7   0      112.32      148.86     19.57 o 
  17   7   0        0.25       -9.18      9.50 o 
  18   7   0       15.71        9.08     13.24 o 
  19   7   0      407.40      416.67     38.84 o 
  20   7   0       22.99       43.20     14.51 o 
  21   7   0        6.99       -4.67     11.48 o 
  22   7   0      231.76      195.27     24.44 o 
  23   7   0       71.72      111.29     19.75 o 
   0   8   0     1165.14     1426.65     62.05 o 
   1   8   0       19.26       18.62      6.07 o 
   2   8   0        1.69       -2.78      5.56 o 
   3   8   0       10.62       13.35      6.15 o 
   4   8   0        0.53        6.30      6.36 o 
   5   8   0      216.79      246.75     19.96 o 
   6   8   0        1.38        0.32      7.82 o 
   7   8   0       73.39       71.25     16.97 o 
   8   8   0       16.73       27.68     13.83 o 
   9   8   0      234.15      286.74     50.22 o 
  10   8   0       11.68       13.24     10.14 o 
  11   8   0        0.28        3.31      9.55 o 
  12   8   0        0.63       -3.48      9.52 o 
  13   8   0       23.18       16.92     12.95 o 
  14   8   0      219.04      253.85     24.16 o 
  15   8   0        0.00       -8.85     10.05 o 
  16   8   0       34.84       37.06     25.24 o 
  17   8   0       86.86       72.22     16.18 o 
  18   8   0      151.76      166.14     22.45 o 
  19   8   0        0.15       12.05     12.85 o 
  20   8   0       77.35       58.77     18.31 o 
   1   9   0       57.13       69.49     17.29 o 
   2   9   0     2802.08     3161.36    224.31 o 
   3   9   0      638.04      737.33     42.48 o 
   4   9   0        8.24       -6.94     10.67 o 
   5   9   0        5.86       30.61     13.83 o 
   6   9   0      146.91      178.24     20.52 o 
   7   9   0       76.27       73.14     15.38 o 
   8   9   0       55.52       56.93     14.08 o 
   9   9   0        4.92      -10.81     10.81 o 
  10   9   0        0.01       14.99     12.12 o 
  11   9   0        0.53       -7.28     10.71 o 
  12   9   0      125.83      136.84     36.95 o 
  13   9   0        6.15       -8.58     12.35 o 
  14   9   0        6.85        6.64     12.31 o 
  15   9   0      486.95      475.58     31.44 o 
  16   9   0      374.61      388.77     31.58 o 
  17   9   0       27.05        1.49     12.86 o 
   0  10   0      214.14      274.73     42.27 o 
   1  10   0        0.38        9.78     16.30 o 
   2  10   0       23.30       30.58     15.78 o 
   3  10   0        0.58        0.87     20.53 o 
   4  10   0      292.90      338.37     31.27 o 
   5  10   0       26.88       36.88     14.92 o 
   6  10   0       20.98       14.53     12.36 o 
   7  10   0        5.01        1.68     11.30 o 
   8  10   0        0.83       -8.26     11.44 o 
   9  10   0       97.05      119.68     20.35 o 
  10  10   0        2.78       -4.42     11.88 o 
  11  10   0        0.61        3.37     15.74 o 
  12  10   0       16.73        9.12     13.65 o 
  13  10   0       11.37       13.70     13.04 o 
   1  11   0       23.14       23.71     16.16 o 
   2  11   0      679.61      703.33     46.32 o 
   3  11   0      278.61      323.78     34.37 o 
   4  11   0      151.28      142.72     24.91 o 
   5  11   0       24.09       29.13     15.83 o 
   6  11   0       41.79       43.01     15.84 o 
 -29   1   1      106.75      115.57     22.76 o 
 -28   1   1        9.38       11.83     10.22 o 
 -27   1   1       96.25      157.39     17.69 o 
 -26   1   1       28.15       38.66     10.81 o 
 -25   1   1       46.14       57.98     11.44 o 
 -24   1   1       47.81       95.32     14.62 o 
 -23   1   1      745.60      715.16     22.56 o 
 -22   1   1       99.57      119.16      8.12 o 
 -21   1   1      488.83      461.09     12.55 o 
 -20   1   1       32.72       59.61      5.14 o 
 -19   1   1      831.05      750.97     13.55 o 
 -18   1   1      290.24      286.73      7.39 o 
 -17   1   1      298.85      285.34      7.35 o 
 -16   1   1      623.22      622.34     10.34 o 
 -15   1   1       18.57       58.28     10.46 o 
 -14   1   1      425.03      427.01      7.57 o 
 -13   1   1      475.72      507.51      7.97 o 
 -12   1   1      495.25      473.68      7.45 o 
 -11   1   1     5849.61     5785.41     59.83 o 
 -10   1   1     1231.14     1282.71     15.03 o 
  -9   1   1     2347.58     2197.12     23.85 o 
  -8   1   1      217.65      256.65     11.84 o 
  -7   1   1      242.73      243.54      4.19 o 
  -6   1   1     1499.33     1321.86     15.77 o 
  -5   1   1     4069.43     3576.08     35.79 o 
  -4   1   1     1948.50     1763.76     18.12 o 
  -3   1   1        8.12        6.03      1.56 o 
  -2   1   1     2947.34     2535.90     27.18 o 
  -1   1   1       87.71       87.08      2.28 o 
   0   1   1       55.90       56.23      2.23 o 
   1   1   1     1309.65     1174.80     13.94 o 
   2   1   1    42768.32    39016.07    395.94 o 
   3   1   1     1980.89     1656.83     17.23 o 
   4   1   1        8.42        9.08      1.79 o 
   5   1   1     6615.51     5829.80     57.87 o 
   6   1   1      633.83      513.49      7.17 o 
   7   1   1     1364.53     1226.36     15.04 o 
   8   1   1      709.52      837.73     17.51 o 
   9   1   1     1416.76     1381.27     18.58 o 
  10   1   1      462.65      556.06     35.59 o 
  11   1   1       73.65      126.17      7.75 o 
  12   1   1      590.51      534.32     10.73 o 
  13   1   1        2.49       23.58      3.63 o 
  14   1   1     1141.70      992.04     17.72 o 
  15   1   1      230.06      295.00     11.01 o 
  16   1   1      147.31      134.26      6.89 o 
  17   1   1       43.97       72.55      5.50 o 
  18   1   1      141.85      184.65      8.27 o 
  19   1   1      209.48      229.79      9.12 o 
  20   1   1      108.01      126.19     14.02 o 
  21   1   1      611.61      547.95     25.23 o 
  22   1   1       14.36       36.90     10.37 o 
  23   1   1      804.98      762.58     32.16 o 
  24   1   1      711.62      674.74     30.50 o 
  25   1   1       14.40       -6.70      9.43 o 
  26   1   1      411.63      434.53     26.46 o 
  27   1   1        2.79        2.96     10.15 o 
  28   1   1      104.10      102.37     16.25 o 
 -29   2   1       18.78       23.83     12.12 o 
 -28   2   1       31.51        5.42     14.73 o 
 -27   2   1       21.12       20.54     11.15 o 
 -26   2   1        9.26       13.98      9.43 o 
 -25   2   1      150.48      139.01     17.26 o 
 -24   2   1      375.91      345.56     21.06 o 
 -23   2   1      183.81      184.17     14.83 o 
 -22   2   1       11.44       41.71      6.58 o 
 -21   2   1      375.09      384.46     12.11 o 
 -20   2   1       19.87       52.68      5.45 o 
 -19   2   1      975.31      955.82     16.68 o 
 -18   2   1      102.27      107.84      5.66 o 
 -17   2   1      891.49      793.97     13.29 o 
 -16   2   1        1.20        0.21      2.73 o 
 -15   2   1        3.63       10.03      2.74 o 
 -14   2   1        3.68       25.23      3.10 o 
 -13   2   1      376.60      372.97      6.96 o 
 -12   2   1      358.64      382.47      7.17 o 
 -11   2   1      517.04      516.47      8.29 o 
 -10   2   1      150.81      166.69      4.29 o 
  -9   2   1       32.76       31.53      3.07 o 
  -8   2   1      224.66      210.93      4.46 o 
  -7   2   1      133.88      123.29      3.53 o 
  -6   2   1       22.06       10.76      1.99 o 
  -5   2   1      118.49      122.07      3.21 o 
  -4   2   1       40.16       54.71      2.55 o 
  -3   2   1     2258.82     1953.03     22.68 o 
  -2   2   1     4311.76     3844.89     42.90 o 
  -1   2   1     1875.65     1557.75     18.43 o 
   0   2   1     1804.51     1508.17     17.31 o 
   1   2   1     2434.30     2258.62     25.27 o 
   2   2   1     8039.25     7077.77     79.25 o 
   3   2   1     3499.89     3340.78     36.67 o 
   4   2   1     2575.18     2288.47     25.82 o 
   5   2   1      730.66      676.16      9.37 o 
   6   2   1       77.20       75.65      3.27 o 
   7   2   1       55.50       85.05      3.65 o 
   8   2   1     1790.26     1687.90     21.59 o 
   9   2   1      124.96      161.24      5.34 o 
  10   2   1      344.94      403.70      8.36 o 
  11   2   1      356.82      330.03      7.78 o 
  12   2   1      423.58      383.88      8.68 o 
  13   2   1      472.80      440.65     10.32 o 
  14   2   1        6.33        3.45      2.87 o 
  15   2   1        2.47        4.34      3.21 o 
  16   2   1       14.82       41.04      5.20 o 
  17   2   1        0.48        5.71      3.66 o 
  18   2   1        0.09       40.31      5.92 o 
  19   2   1      389.88      375.89     13.20 o 
  20   2   1      325.76      368.01     20.59 o 
  21   2   1      535.67      485.95     42.44 o 
  22   2   1      437.36      417.59     22.57 o 
  23   2   1       94.53      105.89     16.23 o 
  24   2   1       28.66       14.67     10.25 o 
  25   2   1       99.79       63.30     20.74 o 
  26   2   1       12.08       31.03     11.72 o 
  27   2   1       38.85       40.47     13.32 o 
  28   2   1       37.40       35.45     15.60 o 
 -28   3   1       15.53       19.30     11.54 o 
 -27   3   1       10.83        9.89     12.90 o 
 -26   3   1        0.11        8.72      9.62 o 
 -25   3   1        9.01       -4.18      8.54 o 
 -24   3   1       22.59       28.47     10.41 o 
 -23   3   1       65.91       92.07     16.64 o 
 -22   3   1        1.32       -1.09      5.58 o 
 -21   3   1       13.16       10.26      5.74 o 
 -20   3   1      125.90      185.98     10.31 o 
 -19   3   1     2810.51     2538.63     41.20 o 
 -18   3   1      244.35      265.81      8.07 o 
 -17   3   1      157.93      174.69      6.63 o 
 -16   3   1      249.28      212.60      6.59 o 
 -15   3   1      489.04      492.41      9.70 o 
 -14   3   1      356.25      363.39      7.53 o 
 -13   3   1     1155.42     1153.11     15.80 o 
 -12   3   1      158.98      186.58      5.28 o 
 -11   3   1      178.56      204.82      7.54 o 
 -10   3   1      310.79      312.58      7.99 o 
  -9   3   1       71.67       63.61      3.38 o 
  -8   3   1     1196.52     1153.28     14.59 o 
  -7   3   1       15.61       12.87      2.43 o 
  -6   3   1      779.70      807.46     10.84 o 
  -5   3   1      307.06      302.85      5.90 o 
  -4   3   1       10.19        8.56      2.35 o 
  -3   3   1       60.19       83.30      3.38 o 
  -2   3   1      501.80      511.11      8.04 o 
  -1   3   1     5981.40     5870.79     67.15 o 
   0   3   1        1.48       -2.39      2.39 o 
   1   3   1      888.97      874.19     12.24 o 
   2   3   1      261.23      310.57      6.35 o 
   3   3   1      521.20      575.26      9.36 o 
   4   3   1     4462.13     4395.69     54.16 o 
   5   3   1      693.73      693.95     10.99 o 
   6   3   1     2442.05     2361.32     29.91 o 
   7   3   1      565.67      618.34     10.75 o 
   8   3   1      219.87      263.69      6.87 o 
   9   3   1      853.98      886.72     14.72 o 
  10   3   1      849.19      859.01     14.53 o 
  11   3   1       36.36       32.20      3.53 o 
  12   3   1       91.69      113.62      8.35 o 
  13   3   1       55.91       80.05      4.62 o 
  14   3   1       84.45      111.25      5.17 o 
  15   3   1       19.35       24.51      3.53 o 
  16   3   1      464.06      468.89     10.35 o 
  17   3   1        0.11       13.41      3.84 o 
  19   3   1      790.00      847.55     32.53 o 
  20   3   1        3.01        7.05      8.29 o 
  21   3   1       28.10       17.22      9.70 o 
  22   3   1      385.16      357.06     35.91 o 
  23   3   1      115.96      109.75     15.99 o 
  24   3   1        3.24       -2.17      8.98 o 
  25   3   1        1.65       -3.24      9.28 o 
  26   3   1        1.82        6.40     10.19 o 
  27   3   1      167.79      159.92     19.98 o 
 -27   4   1       53.61       77.49     14.32 o 
 -26   4   1       15.69       20.21     11.30 o 
 -25   4   1       14.73       20.90     10.02 o 
 -24   4   1       70.88       57.17     12.84 o 
 -23   4   1      257.39      269.38     20.75 o 
 -22   4   1       65.53       55.65     11.00 o 
 -21   4   1      195.76      188.95     12.42 o 
 -20   4   1       56.55      108.56      9.63 o 
 -19   4   1      933.09      879.84     20.96 o 
 -18   4   1      120.10      125.31      7.66 o 
 -17   4   1      136.80      151.30      7.99 o 
 -16   4   1       92.40      104.42      5.63 o 
 -15   4   1       52.88       51.42      4.27 o 
 -14   4   1       86.81       88.56      5.04 o 
 -13   4   1      130.40      142.13      5.67 o 
 -12   4   1      164.21      176.65      5.70 o 
 -11   4   1      129.87      134.00      5.02 o 
 -10   4   1       38.35       35.96      3.42 o 
  -9   4   1       95.05       99.29      4.19 o 
  -8   4   1       26.09       33.55      3.08 o 
  -7   4   1      685.42      721.96     10.97 o 
  -6   4   1       28.29       44.40      3.35 o 
  -5   4   1        0.35       -2.27      2.27 o 
  -4   4   1     1787.21     1811.46     22.71 o 
  -3   4   1        3.23       -0.50      2.62 o 
  -2   4   1      638.55      618.83     10.11 o 
  -1   4   1      586.30      516.70      8.98 o 
   0   4   1      156.51      164.85      5.19 o 
   1   4   1       44.06       59.43      3.83 o 
   2   4   1     1964.99     1845.29     25.14 o 
   3   4   1      110.47      165.50      5.59 o 
   4   4   1      181.05      169.35      5.55 o 
   5   4   1        1.03        4.49      2.73 o 
   6   4   1        5.54       10.16      2.97 o 
   7   4   1      106.83      158.44      6.05 o 
   8   4   1      289.49      287.89      7.61 o 
   9   4   1       27.50       31.16      3.64 o 
  10   4   1      694.81      681.01     12.56 o 
  11   4   1        6.87        7.87      3.13 o 
  12   4   1        1.19        3.64      2.96 o 
  13   4   1        0.96        5.42      2.90 o 
  14   4   1        3.89        3.56      2.86 o 
  15   4   1        5.25        3.57      3.03 o 
  16   4   1      184.82      163.90      6.46 o 
  17   4   1      149.44      113.93      9.70 o 
  18   4   1       62.92      108.67     20.37 o 
  19   4   1      534.77      513.77     26.93 o 
  20   4   1      381.74      359.58     21.18 o 
  21   4   1        6.37       23.08      9.31 o 
  22   4   1       82.67       71.71     13.12 o 
  23   4   1       30.33       26.00     11.18 o 
  24   4   1       59.00       48.98     12.80 o 
  25   4   1       10.87       21.34     13.25 o 
  26   4   1       73.42       67.48     15.10 o 
 -26   5   1      118.44      128.61     17.83 o 
 -25   5   1       16.26        8.07     10.33 o 
 -24   5   1       15.65        1.13     11.46 o 
 -23   5   1        1.00       49.72     18.17 o 
 -22   5   1      121.72      129.81     22.20 o 
 -21   5   1      250.30      253.41     36.39 o 
 -20   5   1       65.65       72.17     18.57 o 
 -19   5   1     1293.84     1197.74     33.84 o 
 -18   5   1       37.99       21.75      7.00 o 
 -17   5   1      361.13      348.94     13.10 o 
 -16   5   1      345.12      299.69     10.82 o 
 -15   5   1       14.42       19.37      4.95 o 
 -14   5   1      174.79      187.91      8.42 o 
 -13   5   1      394.61      390.21      9.28 o 
 -12   5   1      318.02      317.54      8.22 o 
 -11   5   1      164.64      174.78      6.54 o 
 -10   5   1      643.54      644.40     11.67 o 
  -9   5   1       47.36       69.20      4.29 o 
  -8   5   1      263.45      278.09      6.92 o 
  -7   5   1        0.56        2.57      2.73 o 
  -6   5   1      433.31      439.02      8.45 o 
  -5   5   1      102.37      164.16      5.33 o 
  -4   5   1      487.65      499.82      9.44 o 
  -3   5   1       88.78      129.44      5.10 o 
  -2   5   1      694.99      698.63     13.12 o 
  -1   5   1     1077.52     1088.73     16.84 o 
   0   5   1      801.78      813.83     13.70 o 
   1   5   1        5.32        8.95      3.28 o 
   2   5   1        0.80        0.61      2.98 o 
   3   5   1      388.48      439.60     12.92 o 
   4   5   1     1936.47     1911.78     28.89 o 
   5   5   1        0.05       -1.92      3.37 o 
   6   5   1       66.91      110.01      5.60 o 
   7   5   1      627.46      581.56     11.52 o 
   8   5   1      298.87      333.34      8.42 o 
   9   5   1       61.70       91.91      5.76 o 
  10   5   1      174.13      187.12      6.60 o 
  11   5   1        0.00        1.74      3.03 o 
  12   5   1      105.72      116.02      5.57 o 
  13   5   1       88.90       85.74      5.08 o 
  14   5   1       30.17       34.53      4.37 o 
  15   5   1       23.61       21.99      5.84 o 
  16   5   1      308.89      283.42     32.11 o 
  17   5   1        8.25       13.53      9.69 o 
  18   5   1       32.06       43.97     12.15 o 
  19   5   1       82.28       60.40     14.41 o 
  20   5   1       18.27        9.53     14.77 o 
  21   5   1      182.84      217.34     25.04 o 
  22   5   1      536.24      495.41     27.51 o 
  23   5   1        0.17       -8.14      9.22 o 
  24   5   1        0.02        3.02     10.34 o 
  25   5   1        4.20        4.48     11.51 o 
 -25   6   1       31.03       35.73     15.22 o 
 -24   6   1       57.58       30.49     13.86 o 
 -23   6   1        2.88        7.15     10.87 o 
 -22   6   1       87.46       79.02     21.08 o 
 -21   6   1       48.06       23.52     12.26 o 
 -20   6   1      332.69      378.13     25.56 o 
 -19   6   1       13.31       12.77      9.16 o 
 -18   6   1        0.20       16.53      7.94 o 
 -17   6   1      724.71      743.18     25.07 o 
 -16   6   1      199.66      201.93     14.49 o 
 -15   6   1        6.77        6.33      5.95 o 
 -14   6   1        7.49       12.59      5.22 o 
 -13   6   1       97.03       79.43      6.98 o 
 -12   6   1       18.79       19.50      5.14 o 
 -11   6   1        0.80        6.73      3.58 o 
 -10   6   1       35.08       30.05      4.12 o 
  -9   6   1        4.68       11.64      3.61 o 
  -8   6   1      140.76      163.91      6.93 o 
  -7   6   1      314.04      386.32      8.93 o 
  -6   6   1        0.46       -0.31      3.05 o 
  -5   6   1      294.73      306.81      8.32 o 
  -4   6   1      496.44      568.46     14.01 o 
  -3   6   1      484.94      521.75     11.38 o 
  -2   6   1      180.17      183.45      7.21 o 
  -1   6   1       22.18       26.17      4.19 o 
   0   6   1       52.87       49.26      4.74 o 
   1   6   1       65.85       64.37      5.01 o 
   2   6   1        0.14       -0.73      3.70 o 
   3   6   1      252.41      226.47      7.94 o 
   4   6   1      389.95      326.68      9.32 o 
   5   6   1        3.68        4.95      3.54 o 
   6   6   1      119.92      115.06      5.94 o 
   7   6   1       52.28       63.15      4.98 o 
   8   6   1      592.56      602.96     11.87 o 
   9   6   1       22.04       10.45      3.38 o 
  10   6   1        6.62        5.61      3.37 o 
  11   6   1      238.93      273.67      8.74 o 
  12   6   1       83.98       85.84      6.67 o 
  13   6   1      202.69      185.32     11.48 o 
  14   6   1       89.01       85.56     14.84 o 
  15   6   1       40.23       37.33     12.13 o 
  16   6   1       11.49       10.98     13.92 o 
  17   6   1      280.12      271.85     24.23 o 
  18   6   1        1.64        8.98     11.34 o 
  19   6   1      174.48      120.49     21.98 o 
  20   6   1       87.85       80.88     17.18 o 
  21   6   1      347.20      341.83     30.62 o 
  22   6   1        3.10       19.72     24.95 o 
  23   6   1        0.48        4.72     11.74 o 
  24   6   1       12.97       27.56     13.94 o 
 -23   7   1      644.90      592.30     38.99 o 
 -22   7   1      214.23      225.56     24.44 o 
 -21   7   1      308.61      253.23     37.66 o 
 -20   7   1       35.60       36.24     13.91 o 
 -19   7   1       61.41       77.39     15.82 o 
 -18   7   1        2.56        2.71     10.86 o 
 -17   7   1      272.25      252.32     29.59 o 
 -16   7   1        8.04       26.60      9.78 o 
 -15   7   1      159.65      177.12     18.39 o 
 -14   7   1      100.87       95.76     10.63 o 
 -13   7   1       74.43       57.06      9.23 o 
 -12   7   1      155.52      143.50     11.12 o 
 -11   7   1       26.74       10.81      6.19 o 
 -10   7   1        4.27        2.38      5.46 o 
  -9   7   1      289.91      266.51     11.81 o 
  -8   7   1      110.20      102.50      7.06 o 
  -7   7   1       21.76       30.52      4.86 o 
  -6   7   1       63.39       76.73      6.89 o 
  -5   7   1        1.64        5.70      4.40 o 
  -4   7   1      550.75      518.14     12.95 o 
  -3   7   1        0.45        7.92      4.65 o 
  -2   7   1      236.17      224.81      8.74 o 
  -1   7   1      339.36      355.47     11.30 o 
   0   7   1     1513.88     1532.08     26.74 o 
   1   7   1        0.48        1.00      4.12 o 
   2   7   1      632.66      597.10     14.06 o 
   3   7   1        6.83        4.84      4.19 o 
   4   7   1      177.61      184.94      8.58 o 
   5   7   1      155.63      160.25      7.65 o 
   6   7   1      650.52      595.12     12.61 o 
   7   7   1        0.63        4.95      3.87 o 
   8   7   1      191.03      190.14      9.72 o 
   9   7   1       11.49        8.89      5.40 o 
  10   7   1        0.04       -2.03      6.79 o 
  11   7   1       17.27       16.81      9.24 o 
  12   7   1        2.43       -5.30      8.15 o 
  13   7   1       68.09       71.02     23.68 o 
  14   7   1      153.28      184.11     23.47 o 
  15   7   1       64.15       36.08     18.96 o 
  16   7   1        0.42        3.18     13.91 o 
  17   7   1       85.45       63.15     22.55 o 
  18   7   1       31.44       37.00     13.58 o 
  19   7   1       74.50       52.64     15.29 o 
  20   7   1        8.64       40.20     14.44 o 
  21   7   1      143.44      136.52     21.62 o 
  22   7   1      236.10      258.63     34.39 o 
 -20   8   1       73.03       70.81     17.14 o 
 -19   8   1       32.68       81.74     18.13 o 
 -18   8   1       15.70       20.06     12.13 o 
 -17   8   1       41.31       53.68     14.41 o 
 -16   8   1       30.28       26.98     12.78 o 
 -15   8   1        1.41        9.98     11.41 o 
 -14   8   1       99.96      110.31     17.29 o 
 -13   8   1      747.65      617.97     32.42 o 
 -12   8   1      128.61      108.99     14.51 o 
 -11   8   1        3.82        7.73      8.97 o 
 -10   8   1      224.70      234.00     16.02 o 
  -9   8   1      154.18      139.63     12.37 o 
  -8   8   1       30.13       29.78      8.07 o 
  -7   8   1      150.89      130.54     11.94 o 
  -6   8   1       53.91       67.05      9.08 o 
  -5   8   1      249.74      293.21     15.29 o 
  -4   8   1       41.11       33.02      8.00 o 
  -3   8   1       82.21       92.10     10.58 o 
  -2   8   1      126.95      126.48     11.75 o 
  -1   8   1      338.40      410.80     31.40 o 
   0   8   1     1560.93     1647.18     42.53 o 
   1   8   1      402.26      381.03     24.35 o 
   2   8   1      175.76      196.55     13.79 o 
   3   8   1        1.61       -1.86      6.69 o 
   4   8   1     1102.48     1078.63     34.69 o 
   5   8   1      315.11      340.48     22.58 o 
   6   8   1      443.31      410.76     28.46 o 
   7   8   1       14.16       12.03     10.23 o 
   8   8   1        1.11        8.67      9.29 o 
   9   8   1        9.73       26.27     14.59 o 
  10   8   1       68.88      105.11     22.50 o 
  11   8   1       83.26       73.35     15.01 o 
  12   8   1       32.14       43.85     19.12 o 
  13   8   1       13.90        0.38     10.24 o 
  14   8   1      102.04       63.22     17.32 o 
  15   8   1       76.03       57.52     24.44 o 
  16   8   1       27.25       37.34     13.74 o 
  17   8   1      228.70      201.60     37.27 o 
  18   8   1      267.81      266.16     27.45 o 
  19   8   1        0.00       16.00     14.72 o 
  20   8   1       46.77       33.13     15.53 o 
 -17   9   1        9.64        7.48     13.16 o 
 -16   9   1       29.18       29.14     14.36 o 
 -15   9   1        9.92        5.70     23.69 o 
 -14   9   1        9.33       -2.43     11.04 o 
 -13   9   1      124.83      115.26     23.21 o 
 -12   9   1        8.45        1.24     10.22 o 
 -11   9   1        1.31      -10.73     10.73 o 
 -10   9   1        5.17        5.26     11.57 o 
  -9   9   1      335.29      282.13     24.16 o 
  -8   9   1      136.49      118.56     20.54 o 
  -7   9   1       30.44       12.70     10.86 o 
  -6   9   1       33.18       12.14     11.80 o 
  -5   9   1        7.54       16.94     28.98 o 
  -4   9   1       66.90       44.59     14.87 o 
  -3   9   1       11.82       31.24     12.98 o 
  -2   9   1       66.27       98.74     18.36 o 
  -1   9   1      218.71      298.91     27.94 o 
   0   9   1      511.54      486.06     33.30 o 
   1   9   1        0.52       -6.45     10.65 o 
   2   9   1      214.93      191.35     23.90 o 
   3   9   1       24.30       29.31     14.07 o 
   4   9   1        9.48       16.36     12.60 o 
   5   9   1      121.70      130.01     20.80 o 
   6   9   1        4.54       -4.78      9.80 o 
   7   9   1       42.91       27.05     12.75 o 
   8   9   1       61.70       51.39     13.96 o 
   9   9   1      205.54      183.57     22.03 o 
  10   9   1       11.98       13.13     12.43 o 
  11   9   1       36.20       22.10     16.14 o 
  12   9   1        4.64       34.93     13.65 o 
  13   9   1       33.18       20.02     15.21 o 
  14   9   1       16.79       16.27     13.04 o 
  15   9   1        0.06        4.90     18.23 o 
  16   9   1        0.21       -0.03     14.23 o 
  17   9   1       43.61       30.96     15.63 o 
 -13  10   1      346.79      267.48     26.94 o 
 -12  10   1        9.54        9.35     14.73 o 
 -11  10   1       58.45       61.51     16.01 o 
 -10  10   1       20.52       35.47     14.29 o 
  -9  10   1       19.42       29.06     13.84 o 
  -8  10   1       75.03       70.06     24.90 o 
  -7  10   1       53.51       50.50     15.23 o 
  -6  10   1       25.03       17.87     12.93 o 
  -5  10   1        1.03       22.19     21.45 o 
  -4  10   1        4.17       34.10     15.04 o 
  -3  10   1        0.60        1.62     12.36 o 
  -2  10   1       22.92       13.60     25.66 o 
  -1  10   1      695.55      695.65     43.95 o 
   0  10   1      604.05      632.62     41.16 o 
   1  10   1      280.16      276.00     29.88 o 
   2  10   1        4.17       30.80     14.94 o 
   3  10   1      369.71      319.60     30.42 o 
   4  10   1      450.24      382.27     32.45 o 
   5  10   1      156.39      159.21     25.15 o 
   6  10   1       24.68       20.01     13.25 o 
   7  10   1      117.43      136.05     27.14 o 
   8  10   1       16.87       16.18     13.47 o 
   9  10   1        8.05       20.51     12.34 o 
  10  10   1       21.82       23.73     14.51 o 
  11  10   1        6.14      -12.09     12.20 o 
  12  10   1       54.98       52.90     21.58 o 
  -6  11   1       10.94       -3.19     12.59 o 
  -5  11   1       36.09       81.16     35.64 o 
  -4  11   1        0.24       10.32     13.92 o 
  -3  11   1       16.54       19.95     15.35 o 
  -2  11   1       13.03       28.53     15.12 o 
  -1  11   1       27.82       10.63     14.07 o 
   0  11   1       16.88       24.41     19.32 o 
   1  11   1        4.96       13.87     15.15 o 
   2  11   1        2.37        1.81     13.35 o 
   3  11   1        0.21        2.56     14.50 o 
   4  11   1      121.53      121.30     27.17 o 
   5  11   1        0.33        5.26     14.42 o 
 -29   0   2        0.60       23.55     23.55 o 
 -28   0   2       42.36       91.23     20.05 o 
 -27   0   2      356.19      360.53     31.13 o 
 -26   0   2        8.93       22.45     14.07 o 
 -25   0   2      194.22      174.01     34.47 o 
 -24   0   2       39.36       54.41     10.32 o 
 -23   0   2      229.87      181.83     13.86 o 
 -22   0   2      411.64      360.35     15.89 o 
 -21   0   2      105.58       89.77      9.26 o 
 -20   0   2       66.43       54.23      7.67 o 
 -19   0   2       74.62       79.08      7.95 o 
 -18   0   2      133.77      118.65      9.03 o 
 -17   0   2      854.42      764.31     19.57 o 
 -16   0   2        0.20        5.34      3.85 o 
 -15   0   2       33.27       37.55      4.87 o 
 -14   0   2        4.68        2.80      3.36 o 
 -13   0   2     1460.08     1602.85     30.48 o 
 -12   0   2      470.47      380.48      9.56 o 
 -11   0   2     3054.83     3478.96     54.30 o 
 -10   0   2      313.24      397.42     31.20 o 
  -9   0   2    28208.71    28169.35    417.63 o 
  -8   0   2      752.62      767.44     13.51 o 
  -7   0   2     3418.56     3344.77     46.13 o 
  -6   0   2     1820.86     1638.68     26.68 o 
  -5   0   2     1512.66     1331.35     28.12 o 
  -4   0   2     7135.48     6395.28    114.89 o 
  -3   0   2        4.87        2.14      1.80 o 
  -2   0   2      605.15      584.12     15.40 o 
  -1   0   2     2471.37     2244.56     48.89 o 
   0   0   2     1259.44     1242.94     23.44 o 
   1   0   2    11139.31    10316.77    161.29 o 
   2   0   2      409.33      419.07      7.72 o 
   3   0   2     3751.74     3279.32     47.88 o 
   4   0   2     6790.86     6461.65     92.80 o 
   5   0   2     2342.59     2086.27     31.95 o 
   6   0   2     7495.42     6850.75    103.74 o 
   7   0   2       21.69       32.07      5.59 o 
   8   0   2       10.73       44.04     10.45 o 
   9   0   2     5460.90     5049.39     74.93 o 
  10   0   2     2646.50     2902.17     51.00 o 
  11   0   2      259.59      277.47      8.74 o 
  12   0   2      448.92      500.76     12.50 o 
  13   0   2      106.32      102.13      6.44 o 
  14   0   2      450.51      441.58     12.25 o 
  15   0   2       28.53       39.37      5.19 o 
  16   0   2        0.31       12.55      4.89 o 
  17   0   2       86.13      110.62      7.68 o 
  18   0   2       32.49       24.85      6.22 o 
  19   0   2       84.29       70.10     11.24 o 
  20   0   2       16.32       19.25     12.16 o 
  21   0   2       24.88       20.30     12.34 o 
  22   0   2      152.27      183.58     25.08 o 
  23   0   2      699.91      657.34     42.44 o 
  24   0   2        8.09       33.37     16.60 o 
  25   0   2     1127.28     1083.45     59.70 o 
  26   0   2      499.15      495.97     51.62 o 
  27   0   2      414.47      408.69     38.44 o 
 -29   1   2        0.48       21.10     15.78 o 
 -28   1   2       24.15       35.08     13.22 o 
 -27   1   2       39.48       25.17     11.68 o 
 -26   1   2      123.55      123.08     15.03 o 
 -25   1   2        1.42        2.17      7.44 o 
 -24   1   2       25.12       25.81      6.42 o 
 -23   1   2       68.06       55.81      9.06 o 
 -22   1   2       69.16       69.19      6.17 o 
 -21   1   2       25.07       15.87      4.32 o 
 -20   1   2        2.37       -0.70      3.63 o 
 -19   1   2       69.48       68.49      5.48 o 
 -18   1   2       47.37       45.33      5.31 o 
 -17   1   2       50.73       54.67      4.22 o 
 -16   1   2       53.36       60.03      4.36 o 
 -15   1   2       91.90       87.87      4.35 o 
 -14   1   2        2.84        3.74      2.37 o 
 -13   1   2        9.78       15.59      2.66 o 
 -12   1   2       75.26       82.48      3.57 o 
 -11   1   2      224.18      217.90      4.80 o 
 -10   1   2       63.36       79.71      3.78 o 
  -9   1   2      347.24      317.99      5.23 o 
  -8   1   2       34.77       27.69      2.03 o 
  -7   1   2        0.05        3.70      1.54 o 
  -6   1   2      229.21      213.93      6.10 o 
  -5   1   2      163.72      151.04      3.57 o 
  -4   1   2        6.48       10.07      1.45 o 
  -3   1   2       47.63       57.62      2.52 o 
  -2   1   2       62.90       68.66      2.98 o 
  -1   1   2      476.61      425.53      6.38 o 
   0   1   2       29.99       35.71      1.71 o 
   1   1   2        4.90        8.43      1.55 o 
   2   1   2     5392.90     4912.20     52.54 o 
   3   1   2      127.34      117.41      3.05 o 
   4   1   2      248.55      232.42      4.38 o 
   5   1   2     1611.47     1412.50     16.10 o 
   6   1   2       86.26       79.93      3.82 o 
   7   1   2      461.49      373.27      6.30 o 
   8   1   2      178.48      196.82      4.71 o 
   9   1   2     1040.20      976.53     12.74 o 
  10   1   2      244.44      240.67      5.53 o 
  11   1   2      302.81      292.82      6.58 o 
  12   1   2      299.79      251.98      6.17 o 
  13   1   2      498.94      462.37      8.71 o 
  14   1   2      210.13      192.31      5.99 o 
  15   1   2       65.66       60.94      4.13 o 
  16   1   2       23.95       22.94      3.39 o 
  17   1   2       61.41       64.21      4.42 o 
  18   1   2        8.61        7.88      3.98 o 
  19   1   2        9.73        6.55      6.64 o 
  20   1   2       52.65       59.55     12.55 o 
  21   1   2        0.55       -6.96      6.96 o 
  22   1   2        3.41        1.95      8.12 o 
  23   1   2        2.98        2.50      8.32 o 
  24   1   2       33.37       34.57     12.23 o 
  25   1   2       43.65       49.20     17.34 o 
  26   1   2        1.50        9.13     10.30 o 
  27   1   2      119.00      112.26     28.51 o 
 -28   2   2       18.65        7.89     11.95 o 
 -27   2   2        9.19       26.66     12.70 o 
 -26   2   2        4.33        8.16      8.75 o 
 -25   2   2       10.12        2.98      7.85 o 
 -24   2   2       53.67       44.76      7.45 o 
 -23   2   2      217.36      218.62     11.05 o 
 -22   2   2      133.04      141.21      8.37 o 
 -21   2   2        4.19        7.50      3.99 o 
 -20   2   2        9.94       12.19      4.20 o 
 -19   2   2      170.32      150.22      7.34 o 
 -18   2   2        0.81        3.77      3.44 o 
 -17   2   2      391.32      393.42      9.75 o 
 -16   2   2      328.18      283.47      7.92 o 
 -15   2   2       57.00       37.16      3.53 o 
 -14   2   2      177.40      170.03      5.48 o 
 -13   2   2      540.55      569.20      9.85 o 
 -12   2   2      292.92      265.48      6.10 o 
 -11   2   2     1951.75     1908.50     24.57 o 
 -10   2   2      146.59      159.85      4.87 o 
  -9   2   2     2877.34     2979.21     35.07 o 
  -8   2   2      245.75      239.25      4.80 o 
  -7   2   2       65.38       60.95      2.52 o 
  -6   2   2      626.20      554.93      7.87 o 
  -5   2   2        3.27        3.26      1.74 o 
  -4   2   2       45.04       24.45      1.93 o 
  -3   2   2      208.01      186.68      3.80 o 
  -2   2   2      187.02      184.70      3.85 o 
  -1   2   2      179.33      160.96      3.84 o 
   0   2   2     1689.29     1625.61     19.08 o 
   1   2   2      633.63      663.86      9.29 o 
   2   2   2        4.78        7.75      2.02 o 
   3   2   2     2292.03     2126.81     25.00 o 
   4   2   2      692.10      740.43     10.15 o 
   5   2   2      180.65      199.34      4.72 o 
   6   2   2      264.51      225.70      4.99 o 
   7   2   2      311.43      328.90      6.08 o 
   8   2   2     1058.86     1039.28     13.63 o 
   9   2   2     1321.24     1212.78     15.66 o 
  10   2   2     1581.66     1644.79     20.82 o 
  11   2   2      215.85      228.76      5.90 o 
  12   2   2      223.37      262.45      6.45 o 
  13   2   2        8.88        9.81      2.75 o 
  14   2   2       10.35       19.38      3.12 o 
  15   2   2       11.10       23.69      3.43 o 
  16   2   2       33.96       49.42      4.12 o 
  17   2   2       18.65        9.07      3.39 o 
  18   2   2      425.74      372.58     13.21 o 
  19   2   2      130.22      112.73     13.96 o 
  20   2   2        3.66        4.29     13.31 o 
  21   2   2       48.16       85.10     13.02 o 
  22   2   2      170.30      165.42     16.87 o 
  23   2   2      180.43      164.04     18.01 o 
  24   2   2       55.35       29.57     11.54 o 
  25   2   2      242.71      251.90     35.91 o 
  26   2   2      105.52       69.18     14.83 o 
  27   2   2      287.53      276.82     24.92 o 
 -28   3   2       14.06       13.31     13.08 o 
 -27   3   2       67.69       43.94     14.40 o 
 -26   3   2      164.39      131.11     23.61 o 
 -25   3   2       13.19       14.92      8.52 o 
 -24   3   2       74.02       54.45      9.37 o 
 -23   3   2       50.49       38.03      7.79 o 
 -22   3   2       78.55       81.22      8.41 o 
 -21   3   2      264.93      241.50     10.24 o 
 -20   3   2      112.80       92.82      6.60 o 
 -19   3   2      660.51      623.21     14.60 o 
 -18   3   2       11.05       16.28      5.07 o 
 -17   3   2      316.87      286.91      8.84 o 
 -16   3   2      256.80      263.44      7.51 o 
 -15   3   2       78.19       86.30      4.91 o 
 -14   3   2       36.96       40.61      3.67 o 
 -13   3   2        1.29        0.83      2.53 o 
 -12   3   2       29.06       30.76      3.14 o 
 -11   3   2       23.82       23.31      2.99 o 
 -10   3   2      236.52      213.81      5.77 o 
  -9   3   2      585.76      508.59      9.27 o 
  -8   3   2      177.67      157.91      4.95 o 
  -7   3   2       80.52       86.17      3.74 o 
  -6   3   2      210.64      207.50      5.04 o 
  -5   3   2      945.76      883.04     11.65 o 
  -4   3   2       31.18       22.75      2.53 o 
  -3   3   2     1412.64     1426.83     17.68 o 
  -2   3   2     2422.91     2477.86     29.79 o 
  -1   3   2        0.10        2.57      2.27 o 
   0   3   2      163.77      219.30      5.07 o 
   1   3   2      490.65      474.49      8.01 o 
   2   3   2     4271.29     4105.43     46.70 o 
   3   3   2      106.51       91.15      3.73 o 
   4   3   2      522.39      473.39      8.25 o 
   5   3   2     3366.41     3023.34     34.55 o 
   6   3   2       21.47       18.63      2.68 o 
   7   3   2      225.72      194.23      5.32 o 
   8   3   2      749.15      720.83     11.34 o 
   9   3   2     1431.63     1317.24     17.12 o 
  10   3   2      196.86      210.19      5.92 o 
  11   3   2      427.47      391.47      7.96 o 
  12   3   2      176.69      141.17      5.34 o 
  13   3   2      705.10      603.58     10.94 o 
  14   3   2      162.41      176.85      6.36 o 
  15   3   2      250.61      231.31      7.15 o 
  16   3   2       34.06       34.91      4.23 o 
  17   3   2       89.82       80.01      7.10 o 
  18   3   2       19.80        7.35      6.57 o 
  19   3   2      314.07      256.37     19.44 o 
  20   3   2       30.02       21.21      9.28 o 
  21   3   2       38.29       69.61     26.46 o 
  22   3   2       44.21       21.63     10.60 o 
  23   3   2        4.89        2.38      9.88 o 
  24   3   2       27.95       22.82     11.75 o 
  25   3   2       68.32       65.38     14.60 o 
  26   3   2        2.72       21.65     12.50 o 
 -27   4   2      104.71       93.87     18.36 o 
 -26   4   2        9.70       -0.16     11.71 o 
 -25   4   2       24.13       12.87     12.13 o 
 -24   4   2      125.40      118.56     13.65 o 
 -23   4   2      161.59      173.85     14.05 o 
 -22   4   2       44.39       29.27      7.63 o 
 -21   4   2       48.66       64.42      8.28 o 
 -20   4   2      246.65      244.71     11.12 o 
 -19   4   2      937.31      853.03     20.27 o 
 -18   4   2       95.28       97.40      6.88 o 
 -17   4   2     3502.66     3415.11     52.53 o 
 -16   4   2      485.68      477.01     11.78 o 
 -15   4   2      363.93      351.49      9.47 o 
 -14   4   2     1137.81     1083.10     18.04 o 
 -13   4   2      113.98      114.55      5.51 o 
 -12   4   2       30.04       24.99      3.58 o 
 -11   4   2      605.79      613.18     11.60 o 
 -10   4   2      384.09      365.56      8.11 o 
  -9   4   2      481.14      372.08      8.11 o 
  -8   4   2      130.83      145.05      5.17 o 
  -7   4   2      815.80      843.46     13.17 o 
  -6   4   2       40.06       40.44      3.49 o 
  -5   4   2      917.16      880.30     13.30 o 
  -4   4   2     1985.78     2168.06     27.96 o 
  -3   4   2      143.17      140.86      4.91 o 
  -2   4   2      677.56      797.26     12.43 o 
  -1   4   2     1765.90     1739.34     22.50 o 
   0   4   2       24.45       24.22      3.02 o 
   1   4   2      567.31      512.98      8.72 o 
   2   4   2      381.02      422.92      7.82 o 
   3   4   2       16.55       23.30      3.01 o 
   4   4   2       93.37       87.56      4.08 o 
   5   4   2     2006.11     1968.47     24.21 o 
   6   4   2      558.83      546.21      9.41 o 
   7   4   2      329.58      303.51      6.88 o 
   8   4   2      605.50      627.23     10.60 o 
   9   4   2        2.10        3.56      2.82 o 
  10   4   2      342.80      334.59      7.73 o 
  11   4   2        5.96        2.02      2.87 o 
  12   4   2        8.16       13.40      3.22 o 
  13   4   2      416.24      391.87      9.22 o 
  14   4   2       57.32       71.00      4.77 o 
  15   4   2        1.27       10.93      3.99 o 
  16   4   2        4.12       28.60      6.92 o 
  17   4   2      443.83      380.85     17.24 o 
  18   4   2      792.34      732.16     30.76 o 
  19   4   2       50.70       47.95     11.94 o 
  20   4   2       38.49       38.86     11.47 o 
  21   4   2      275.89      271.70     26.32 o 
  22   4   2       90.81       59.40     15.86 o 
  23   4   2       56.67       45.41     23.01 o 
  24   4   2       54.24       53.51     12.86 o 
  25   4   2        6.18        7.99     11.00 o 
 -26   5   2       10.76       26.64     20.53 o 
 -25   5   2       15.39       -9.06     21.74 o 
 -24   5   2        0.48      -12.73     12.73 o 
 -23   5   2        1.07      -10.39     10.39 o 
 -22   5   2       26.13       32.71      9.60 o 
 -21   5   2      163.37      133.97     12.25 o 
 -20   5   2      538.39      451.43     18.55 o 
 -19   5   2      410.04      368.91     15.40 o 
 -18   5   2      755.21      694.13     18.92 o 
 -17   5   2      154.08      153.46      9.16 o 
 -16   5   2      365.47      351.95     11.42 o 
 -15   5   2      766.76      750.26     17.23 o 
 -14   5   2      215.01      223.63     10.13 o 
 -13   5   2       13.58       18.05      3.84 o 
 -12   5   2       95.17      120.68      6.15 o 
 -11   5   2      224.54      210.47      7.05 o 
 -10   5   2      187.06      188.14      6.61 o 
  -9   5   2       56.51       44.01      4.02 o 
  -8   5   2       12.95        9.29      3.12 o 
  -7   5   2        3.96        5.44      3.03 o 
  -6   5   2        0.00       -2.70      2.70 o 
  -5   5   2      331.90      385.93      8.71 o 
  -4   5   2       32.43       26.60      4.00 o 
  -3   5   2      725.21      750.76     13.63 o 
  -2   5   2     2900.65     2843.78     38.93 o 
  -1   5   2      484.09      361.81      8.52 o 
   0   5   2      516.52      601.93     11.10 o 
   1   5   2      382.17      348.25      8.20 o 
   2   5   2       76.75       88.84      4.88 o 
   3   5   2      315.67      300.21      7.34 o 
   4   5   2       17.42       15.65      3.14 o 
   5   5   2      402.86      417.18      8.80 o 
   6   5   2      102.33      108.19      5.17 o 
   7   5   2       12.82        7.18      3.02 o 
   8   5   2       23.71       19.56      3.48 o 
   9   5   2       24.97       17.58      3.77 o 
  10   5   2      180.97      174.38      7.25 o 
  11   5   2        0.45        2.91      3.35 o 
  12   5   2       32.96       29.46      4.35 o 
  13   5   2        4.44        6.34      4.61 o 
  14   5   2       28.34       21.61      6.59 o 
  15   5   2        6.70       10.41      6.51 o 
  16   5   2        1.32       19.59     13.03 o 
  17   5   2        0.23       21.72     10.77 o 
  18   5   2       46.45       57.72     14.19 o 
  19   5   2      792.66      715.08     87.43 o 
  20   5   2       66.56       55.03     14.97 o 
  21   5   2      273.49      234.90     24.96 o 
  22   5   2       19.08       14.14     15.31 o 
  23   5   2        2.24        0.43     12.23 o 
  24   5   2        1.98        5.61     13.43 o 
 -24   6   2       71.57       81.01     22.04 o 
 -23   6   2       93.09       48.40     18.97 o 
 -22   6   2       87.62       59.36     17.84 o 
 -21   6   2      262.33      281.55     24.83 o 
 -20   6   2      179.28      162.65     15.02 o 
 -19   6   2      380.17      398.91     27.87 o 
 -18   6   2        0.01        2.98      6.83 o 
 -17   6   2      648.31      597.15     27.19 o 
 -16   6   2       17.00       21.80      6.62 o 
 -15   6   2      405.07      400.72     13.92 o 
 -14   6   2      436.55      424.77     13.42 o 
 -13   6   2       14.34        5.11      4.59 o 
 -12   6   2        1.92       -4.15      4.15 o 
 -11   6   2        0.20       -1.48      4.07 o 
 -10   6   2      304.69      303.41      9.07 o 
  -9   6   2        8.94        1.33      3.56 o 
  -8   6   2      146.26      137.13      6.33 o 
  -7   6   2       73.82       76.58      5.10 o 
  -6   6   2        5.14        6.62      3.19 o 
  -5   6   2      268.33      279.62      7.93 o 
  -4   6   2       72.26       90.31      5.50 o 
  -3   6   2      137.08      141.62      6.46 o 
  -2   6   2      521.14      559.51     11.99 o 
  -1   6   2      690.35      763.16     14.56 o 
   0   6   2     1334.23     1322.53     21.55 o 
   1   6   2       30.68       29.70      5.22 o 
   2   6   2      241.58      322.41      8.87 o 
   3   6   2       43.67       36.20      4.55 o 
   4   6   2      187.55      187.82      7.12 o 
   5   6   2        2.01        1.03      4.00 o 
   6   6   2      108.09      142.83      6.53 o 
   7   6   2       98.23      116.97      6.18 o 
   8   6   2      558.57      541.84     11.68 o 
   9   6   2        4.22        7.17      3.59 o 
  10   6   2        8.42       -1.70      4.20 o 
  11   6   2      204.22      181.80     12.22 o 
  12   6   2        4.83       11.59      6.21 o 
  13   6   2       80.24       77.48      9.84 o 
  14   6   2       46.97       24.42      9.97 o 
  15   6   2        2.61       -0.11      9.85 o 
  16   6   2      150.05      165.38     23.61 o 
  17   6   2      406.45      383.01     27.60 o 
  18   6   2       27.70        8.67     11.42 o 
  19   6   2       11.31       16.50     12.03 o 
  20   6   2        1.62        7.83     12.62 o 
  21   6   2       86.74       79.68     17.26 o 
  22   6   2       23.28       14.69     13.33 o 
  23   6   2       86.29      102.14     19.39 o 
 -22   7   2       68.88       67.59     20.01 o 
 -21   7   2        1.83       -9.59     14.07 o 
 -20   7   2      257.79      216.09     28.17 o 
 -19   7   2        0.18       27.26     12.52 o 
 -18   7   2      411.38      342.35     21.64 o 
 -17   7   2        6.39        9.75      7.88 o 
 -16   7   2      146.96      125.50     12.02 o 
 -15   7   2        9.55        6.26      6.92 o 
 -14   7   2      234.31      219.08     13.44 o 
 -13   7   2        4.96        5.65      6.47 o 
 -12   7   2        7.41       17.04      6.69 o 
 -11   7   2      361.79      313.95     12.92 o 
 -10   7   2        7.65       10.37      6.02 o 
  -9   7   2       34.78       21.62      5.58 o 
  -8   7   2       81.70       62.66      7.13 o 
  -7   7   2       87.48       72.92      6.65 o 
  -6   7   2        0.29       -3.29      4.32 o 
  -5   7   2      203.89      161.38      8.24 o 
  -4   7   2        6.86        8.33      4.60 o 
  -3   7   2      126.81      128.35      7.57 o 
  -2   7   2      246.55      249.07      9.11 o 
  -1   7   2        1.75       -3.77      3.77 o 
   0   7   2      571.97      571.08     13.53 o 
   1   7   2      244.08      252.06      9.33 o 
   2   7   2       35.20       42.28      5.65 o 
   3   7   2     1113.90     1045.08     20.58 o 
   4   7   2      373.73      391.74     12.01 o 
   5   7   2        0.08       -0.46      4.99 o 
   6   7   2      243.45      245.38     11.60 o 
   7   7   2      266.08      273.67     14.04 o 
   8   7   2      357.66      298.52     14.17 o 
   9   7   2       39.52       48.61      8.67 o 
  10   7   2      133.68      131.96     11.82 o 
  11   7   2       13.71        0.16      7.56 o 
  12   7   2        2.41       -2.12     18.85 o 
  13   7   2      221.03      233.63     22.65 o 
  14   7   2        1.61        6.94     10.54 o 
  15   7   2       67.56       55.27     17.57 o 
  16   7   2       21.04       24.85     12.56 o 
  17   7   2        1.36       26.64     13.01 o 
  18   7   2       60.57       28.80     16.61 o 
  19   7   2      220.17      119.58     20.49 o 
  20   7   2        3.73        1.75     12.11 o 
  21   7   2      188.03      177.86     23.30 o 
 -20   8   2       16.75        3.48     16.63 o 
 -19   8   2       86.39       93.98     41.06 o 
 -18   8   2      200.80      229.15     44.08 o 
 -17   8   2        0.60       11.47     14.49 o 
 -16   8   2       13.84        4.81     12.10 o 
 -15   8   2       18.81       28.34     10.90 o 
 -14   8   2       49.99       48.30     12.56 o 
 -13   8   2       18.71       23.95      7.98 o 
 -12   8   2        6.18        4.18      7.16 o 
 -11   8   2        3.63       -0.07      7.27 o 
 -10   8   2       29.05       28.02      8.28 o 
  -9   8   2      248.17      245.42     16.34 o 
  -8   8   2       14.86       13.69      6.83 o 
  -7   8   2       12.97       13.44      6.87 o 
  -6   8   2        4.20       -4.27      5.85 o 
  -5   8   2       24.75       26.96      7.01 o 
  -4   8   2      140.92      140.16     13.53 o 
  -3   8   2      123.14      134.53     11.90 o 
  -2   8   2       14.15        4.45      6.88 o 
  -1   8   2       78.79       75.13     10.22 o 
   0   8   2      361.41      363.84     16.66 o 
   1   8   2      312.64      327.68     20.72 o 
   2   8   2       28.47       37.87      8.55 o 
   3   8   2       78.13       76.83     12.40 o 
   4   8   2      289.26      294.69     18.66 o 
   5   8   2      372.54      376.95     18.76 o 
   6   8   2        0.78        6.48      6.85 o 
   7   8   2       54.43       35.86      9.66 o 
   8   8   2      394.46      384.95     22.75 o 
   9   8   2       57.69       44.38     29.53 o 
  10   8   2        4.39       -3.06     10.93 o 
  11   8   2       87.35       45.33     14.40 o 
  12   8   2        3.06       -4.46     10.37 o 
  13   8   2       43.01       34.00     28.56 o 
  14   8   2       66.20       51.93     23.05 o 
  15   8   2       25.76       33.79     14.70 o 
  16   8   2       41.94       28.61     14.40 o 
  17   8   2       60.31       29.34     14.08 o 
  18   8   2        1.65       -9.53     11.17 o 
 -17   9   2       19.87       -0.13     15.96 o 
 -16   9   2       60.00       58.41     22.64 o 
 -15   9   2       50.40       -2.33     16.21 o 
 -14   9   2       52.03       37.77     17.99 o 
 -13   9   2      135.47      121.80     24.24 o 
 -12   9   2      170.93      108.42     57.36 o 
 -11   9   2     1380.64     1184.64     59.77 o 
 -10   9   2       71.73       87.96     14.60 o 
  -9   9   2      105.34       88.64     14.51 o 
  -8   9   2       58.30       37.61     11.74 o 
  -7   9   2       71.90       55.94     12.71 o 
  -6   9   2        0.11       16.71      9.35 o 
  -5   9   2      183.45      179.61     14.90 o 
  -4   9   2       55.66       30.23     10.15 o 
  -3   9   2      259.37      237.56     18.45 o 
  -2   9   2      111.20      108.21     14.29 o 
  -1   9   2      134.77      126.11     15.51 o 
   0   9   2      115.11      118.39     19.35 o 
   1   9   2      157.08      130.29     18.61 o 
   2   9   2       53.07       54.72     13.91 o 
   3   9   2      380.09      299.73     26.46 o 
   4   9   2      289.81      293.15     28.02 o 
   5   9   2       94.93       91.08     19.51 o 
   6   9   2      421.06      450.45     29.64 o 
   7   9   2      701.98      662.45     35.88 o 
   8   9   2      531.08      432.48     29.42 o 
   9   9   2        3.59      -10.43     10.43 o 
  10   9   2       99.93      114.56     19.18 o 
  11   9   2       23.08       14.46     13.10 o 
  12   9   2        0.00       20.17     19.84 o 
  13   9   2       51.98       40.07     16.60 o 
  14   9   2       11.92        9.79     13.67 o 
  15   9   2       23.90       30.01     17.26 o 
 -12  10   2        3.85       14.12     16.19 o 
 -11  10   2       13.74       -2.36     21.43 o 
 -10  10   2       15.27       34.20     31.70 o 
  -9  10   2       17.93       12.51     16.10 o 
  -8  10   2        4.11        3.24     15.63 o 
  -7  10   2       28.98       20.94     15.27 o 
  -6  10   2       15.79       19.62     12.30 o 
  -5  10   2       16.05       20.12     12.58 o 
  -4  10   2        3.99       -3.98      9.87 o 
  -3  10   2        0.20       -0.35     11.26 o 
  -2  10   2       10.40        7.92     12.91 o 
  -1  10   2        1.80       44.26     15.30 o 
   0  10   2       43.17       32.18     16.00 o 
   1  10   2       15.89        2.58     12.36 o 
   2  10   2        4.78       -3.77     11.08 o 
   3  10   2        0.28        6.80     16.30 o 
   4  10   2       36.78       27.88     15.21 o 
   5  10   2       10.24       25.45     14.07 o 
   6  10   2      110.57      109.18     19.58 o 
   7  10   2       15.50       12.07     12.63 o 
   8  10   2       53.32       53.02     18.76 o 
   9  10   2       34.62       48.89     22.62 o 
  10  10   2       29.26       32.41     15.17 o 
  11  10   2       71.14       83.95     18.34 o 
 -28   1   3       35.57       56.71     16.83 o 
 -27   1   3      155.89      145.69     17.84 o 
 -26   1   3       25.51       18.05      8.37 o 
 -25   1   3       31.00       27.18      7.49 o 
 -24   1   3        0.09        6.03      5.43 o 
 -23   1   3      146.02      181.21      9.55 o 
 -22   1   3      191.46      165.17      8.04 o 
 -21   1   3      293.06      189.60      8.15 o 
 -20   1   3        6.83        6.79      4.25 o 
 -19   1   3        6.40       13.12      3.78 o 
 -18   1   3      496.98      520.31     11.82 o 
 -17   1   3        4.49       68.80      4.52 o 
 -16   1   3      219.41      222.45      6.67 o 
 -15   1   3      486.29      431.78      9.23 o 
 -14   1   3      315.98      442.23      9.55 o 
 -13   1   3       55.84       87.21      3.98 o 
 -12   1   3       30.42       52.56      3.15 o 
 -11   1   3      233.91      296.85      6.76 o 
 -10   1   3       13.83      200.10     42.27 o 
  -9   1   3      232.51      296.79      6.31 o 
  -8   1   3        1.80       67.26      8.18 o 
  -7   1   3     2050.44     2212.91     31.18 o 
  -6   1   3        1.09       24.11      3.81 o 
  -5   1   3      691.28      795.19     20.48 o 
  -4   1   3      437.22      441.11     11.88 o 
  -3   1   3      411.64      400.61     12.92 o 
  -2   1   3      254.01      327.99     23.31 o 
  -1   1   3     2583.62     2890.65     44.15 o 
   0   1   3     1104.22     1151.36     17.92 o 
   1   1   3      692.80      842.83     12.35 o 
   2   1   3      101.69      151.16      5.68 o 
   3   1   3     1706.44     1701.98     21.25 o 
   4   1   3      316.29      309.04      5.79 o 
   5   1   3      710.65      906.83     12.53 o 
   6   1   3      770.60      820.25     11.57 o 
   7   1   3      329.87      317.75      6.25 o 
   8   1   3     1411.10     1318.99     16.57 o 
   9   1   3       56.66       92.61      3.94 o 
  10   1   3       92.47       95.19      4.12 o 
  11   1   3       45.55       45.10      3.47 o 
  12   1   3      923.81      922.26     14.58 o 
  13   1   3       25.29       89.79      4.76 o 
  14   1   3       86.74      118.28      5.48 o 
  15   1   3      555.73      530.67     10.88 o 
  16   1   3        1.32       85.10      6.19 o 
  17   1   3       48.09       23.83      4.98 o 
  18   1   3       21.19       28.08      5.99 o 
  19   1   3        2.42       31.11      9.58 o 
  20   1   3      110.26       95.18     13.78 o 
  21   1   3      410.25      373.38     28.65 o 
  22   1   3       56.41       64.53     13.48 o 
  23   1   3        2.83        7.32     12.38 o 
  24   1   3       12.04       -2.36      9.87 o 
  25   1   3      295.84      302.61     24.92 o 
  26   1   3       18.26       47.08     12.99 o 
 -28   2   3       27.76       51.97     26.87 o 
 -27   2   3       14.43       26.08     12.31 o 
 -26   2   3       32.71       44.52     11.00 o 
 -25   2   3       20.63       26.33      8.78 o 
 -24   2   3        2.73       -0.17      5.87 o 
 -23   2   3       96.82       90.95      7.92 o 
 -22   2   3       10.75       12.78      5.07 o 
 -21   2   3      149.53      139.85      7.55 o 
 -20   2   3       29.51       53.94      5.26 o 
 -19   2   3       52.36       87.14      5.95 o 
 -18   2   3       99.71      115.64      6.31 o 
 -17   2   3       55.73       63.47      4.99 o 
 -16   2   3        4.90        8.97      3.19 o 
 -15   2   3       45.38       50.21      4.55 o 
 -14   2   3      443.38      421.99      8.67 o 
 -13   2   3      599.84      645.21     11.27 o 
 -12   2   3       91.12      122.66      4.37 o 
 -11   2   3      221.07      214.88      5.31 o 
 -10   2   3      251.61      250.39      5.69 o 
  -9   2   3      863.94      886.66     16.11 o 
  -8   2   3        6.16       24.25      2.79 o 
  -7   2   3      134.46      143.47      4.68 o 
  -6   2   3      950.65     1322.18     37.20 o 
  -5   2   3      257.58      231.49      5.53 o 
  -4   2   3        2.26       10.22      4.62 o 
  -3   2   3      252.22      276.19      6.87 o 
  -2   2   3      270.15      293.52     13.82 o 
  -1   2   3      923.31     1003.93     18.71 o 
   0   2   3      815.91      844.07     12.89 o 
   1   2   3      681.20      657.96     10.27 o 
   2   2   3      509.50      461.61      8.16 o 
   3   2   3      309.88      302.40      6.61 o 
   4   2   3     4309.05     4220.38     53.91 o 
   5   2   3        0.02       22.66      3.09 o 
   6   2   3      124.38      149.62      4.67 o 
   7   2   3      318.85      395.46      7.66 o 
   8   2   3       62.65       97.22      4.21 o 
   9   2   3       69.46      104.38      4.46 o 
  10   2   3      278.80      281.95      6.82 o 
  11   2   3      482.34      557.54     10.35 o 
  12   2   3      181.73      230.49      6.75 o 
  13   2   3       54.93       67.67      4.75 o 
  14   2   3       21.03       20.94      4.15 o 
  15   2   3        1.11        7.49      3.83 o 
  16   2   3      180.75      162.29      8.59 o 
  17   2   3      369.79      353.43     13.20 o 
  18   2   3      244.17      239.65     15.65 o 
  19   2   3      142.31      129.50     15.31 o 
  20   2   3       65.79       55.21     15.09 o 
  21   2   3       12.55       20.21     10.81 o 
  22   2   3        5.64        6.14     10.20 o 
  23   2   3        0.78        1.13     10.19 o 
  24   2   3        0.31       14.90     10.70 o 
  25   2   3       47.08       60.85     14.95 o 
 -27   3   3        1.95       21.54     12.38 o 
 -26   3   3        1.34        3.28     12.61 o 
 -25   3   3       31.51       32.34      9.19 o 
 -24   3   3       50.10       69.74      9.22 o 
 -23   3   3      176.51      199.86     11.78 o 
 -22   3   3       13.20       85.24      7.41 o 
 -21   3   3      390.87      326.31     12.22 o 
 -20   3   3       25.10       34.34      5.24 o 
 -19   3   3      265.58      234.39      8.81 o 
 -18   3   3      364.07      311.99      9.60 o 
 -17   3   3       72.20       85.71      5.80 o 
 -16   3   3        7.64       14.15      3.72 o 
 -15   3   3     2008.92     1849.02     28.61 o 
 -14   3   3       28.38       68.04      4.49 o 
 -13   3   3       77.55       64.92      4.20 o 
 -12   3   3      141.69      368.06     14.95 o 
 -11   3   3      130.66      146.43      5.06 o 
 -10   3   3     1188.39     1128.97     18.30 o 
  -9   3   3      219.48      278.64      7.65 o 
  -8   3   3       59.15      147.60     21.76 o 
  -7   3   3        0.00        9.24      2.66 o 
  -6   3   3       52.20      124.74      6.90 o 
  -5   3   3     2150.16     2159.40     32.05 o 
  -4   3   3       39.50       59.02      3.69 o 
  -3   3   3      662.54      677.48     12.20 o 
  -2   3   3      255.91      319.65      6.66 o 
  -1   3   3     1308.27     1515.60     21.76 o 
   0   3   3      317.01      402.96      7.75 o 
   1   3   3       13.69       77.43      4.62 o 
   2   3   3      455.92      465.17      9.22 o 
   3   3   3      153.33      412.88     15.58 o 
   4   3   3     1021.10      954.55     15.26 o 
   5   3   3       12.70       17.14      3.07 o 
   6   3   3     1514.66     1471.30     21.19 o 
   7   3   3      711.97      683.52     12.10 o 
   8   3   3      256.51      379.71      8.82 o 
   9   3   3        0.00       17.39      3.42 o 
  10   3   3     1874.09     1801.54     25.23 o 
  11   3   3       11.71       21.85      4.20 o 
  12   3   3      368.55      336.48      8.74 o 
  13   3   3      325.11      565.55     11.99 o 
  14   3   3        6.11       12.90      4.49 o 
  15   3   3        5.08       11.90      4.90 o 
  16   3   3        0.42       40.99      7.63 o 
  17   3   3       99.42      125.55     10.59 o 
  18   3   3       35.05       38.84     10.34 o 
  19   3   3       14.53       41.81     10.58 o 
  20   3   3      473.78      428.11     24.34 o 
  21   3   3       58.49       56.29     17.90 o 
  22   3   3       49.21       62.96     13.27 o 
  23   3   3       42.05       46.21     13.16 o 
  24   3   3       80.18       44.85     13.75 o 
  25   3   3       40.14       27.22     14.17 o 
 -26   4   3       38.35       39.82     13.60 o 
 -25   4   3        0.00       -1.97      9.01 o 
 -24   4   3      121.46      133.86     12.86 o 
 -23   4   3       81.41       91.26     10.69 o 
 -22   4   3        0.58       10.35      6.50 o 
 -21   4   3       22.54       27.86      6.19 o 
 -20   4   3        0.38       12.05      5.73 o 
 -19   4   3      140.12      142.47      9.71 o 
 -18   4   3      156.64      148.54      8.43 o 
 -17   4   3      182.10      208.58      9.20 o 
 -16   4   3      735.86      702.14     19.42 o 
 -15   4   3        0.39        3.68      3.90 o 
 -14   4   3        2.90        2.97      3.69 o 
 -13   4   3     2028.88     1952.47     31.31 o 
 -12   4   3      248.25      289.19      8.39 o 
 -11   4   3       18.81       25.73      3.48 o 
 -10   4   3      276.38      445.16     12.91 o 
  -9   4   3       22.93       63.79      4.03 o 
  -8   4   3        2.03        7.68      2.77 o 
  -7   4   3      102.39      103.61      4.65 o 
  -6   4   3       26.35       60.21      3.57 o 
  -5   4   3        0.02        5.43      2.56 o 
  -4   4   3       15.17       18.37      2.96 o 
  -3   4   3       10.76        8.19      2.68 o 
  -2   4   3       94.40      134.50      7.22 o 
  -1   4   3      712.00      826.79     14.11 o 
   0   4   3      561.68      577.31     11.67 o 
   1   4   3       12.85        6.92      3.10 o 
   2   4   3       28.17       37.99      3.75 o 
   3   4   3       30.30       33.50      3.81 o 
   4   4   3      208.33      246.00      6.96 o 
   5   4   3      208.95      209.21      6.49 o 
   6   4   3        0.00        7.24      2.95 o 
   7   4   3      408.52      368.98      9.99 o 
   8   4   3     1625.52     1497.47     30.39 o 
   9   4   3       52.61       41.88      4.44 o 
  10   4   3      503.48      535.40     11.84 o 
  11   4   3      418.51      627.20     15.49 o 
  12   4   3       32.97       33.34      4.78 o 
  13   4   3       14.26        9.30      4.58 o 
  14   4   3       17.10      114.42      8.41 o 
  15   4   3        8.45       36.67      7.50 o 
  16   4   3        3.16       35.44      7.09 o 
  17   4   3      128.92      108.32     12.70 o 
  18   4   3       20.81       33.47     11.12 o 
  19   4   3      100.14      115.35     17.42 o 
  20   4   3        7.39       -7.17      8.63 o 
  21   4   3      119.86      112.68     16.17 o 
  22   4   3       45.94       33.11     12.02 o 
  23   4   3        5.79        9.61     10.95 o 
  24   4   3        0.05        7.07     11.67 o 
 -25   5   3       37.85       69.71     17.71 o 
 -24   5   3       35.44       36.59     11.30 o 
 -23   5   3      193.12      231.65     16.80 o 
 -22   5   3        6.91       22.79     14.66 o 
 -21   5   3       23.73       30.40      8.96 o 
 -20   5   3       18.94       15.10      6.85 o 
 -19   5   3      206.02      198.83     11.50 o 
 -18   5   3      432.89      416.42     14.12 o 
 -17   5   3       21.27       32.53      6.07 o 
 -16   5   3       47.46       49.78      5.81 o 
 -15   5   3     2281.09     2207.47     37.72 o 
 -14   5   3        2.16        2.64      4.08 o 
 -13   5   3       15.71       21.98      4.80 o 
 -12   5   3       32.26      140.44      7.76 o 
 -11   5   3      865.15      828.29     17.29 o 
 -10   5   3      701.48      690.59     15.14 o 
  -9   5   3        0.91       30.87      4.90 o 
  -8   5   3        0.11      194.50     48.69 o 
  -7   5   3        0.13       -3.08      3.50 o 
  -6   5   3       40.67       90.99      5.86 o 
  -5   5   3      759.04      750.36     14.42 o 
  -4   5   3       74.69       76.47      4.87 o 
  -3   5   3      153.27      186.77      6.57 o 
  -2   5   3       14.67       35.43      4.14 o 
  -1   5   3      294.73      320.10      8.78 o 
   0   5   3       33.41       38.08      4.22 o 
   1   5   3        5.09       29.27      3.73 o 
   2   5   3      152.50      151.86      6.31 o 
   3   5   3       25.26       92.74      7.24 o 
   4   5   3      621.20      566.04     11.66 o 
   5   5   3        0.55        2.51      3.22 o 
   6   5   3     1794.25     1732.76     25.65 o 
   7   5   3      316.46      304.95      8.59 o 
   8   5   3       61.42      128.32      9.05 o 
   9   5   3       26.47      136.89      7.04 o 
  10   5   3      773.97      782.09     17.38 o 
  11   5   3       59.10       68.82      6.78 o 
  12   5   3        0.54       -3.24      4.89 o 
  13   5   3      472.36      696.39     47.95 o 
  14   5   3        5.94       16.69      7.00 o 
  15   5   3       46.61       47.29      8.84 o 
  16   5   3        1.68       53.72     13.28 o 
  17   5   3        6.74       41.04     12.80 o 
  18   5   3        0.46       -7.33     11.16 o 
  19   5   3       32.72        8.42     16.64 o 
  20   5   3       72.35       48.30     15.00 o 
  21   5   3        1.41       22.03     14.14 o 
  22   5   3       92.56      132.01     21.61 o 
  23   5   3       80.52       89.69     19.29 o 
 -23   6   3        0.01      -10.97     10.97 o 
 -22   6   3        0.04       14.13      9.86 o 
 -21   6   3       31.64       28.17      9.33 o 
 -20   6   3       56.27       45.54      9.97 o 
 -19   6   3        6.81       29.61     10.15 o 
 -18   6   3      108.27      108.31     10.96 o 
 -17   6   3        8.32       11.41      6.48 o 
 -16   6   3      678.02      658.11     20.57 o 
 -15   6   3       33.80       16.41      5.96 o 
 -14   6   3      511.44      513.15     15.33 o 
 -13   6   3      820.08      796.70     22.78 o 
 -12   6   3      764.69      760.20     17.50 o 
 -11   6   3       36.79       42.26      6.44 o 
 -10   6   3      107.57      307.95     15.60 o 
  -9   6   3      103.50      103.55      6.90 o 
  -8   6   3       26.27       72.56      7.00 o 
  -7   6   3       14.70       53.64      5.31 o 
  -6   6   3       83.50      122.20      6.56 o 
  -5   6   3       42.89       29.16      4.45 o 
  -4   6   3       10.05        8.34      4.24 o 
  -3   6   3        0.70        1.06      3.69 o 
  -2   6   3       20.15       30.54      4.26 o 
  -1   6   3       36.17       26.06      4.19 o 
   0   6   3       51.29       44.39      4.79 o 
   1   6   3        4.65        0.77      3.33 o 
   2   6   3       10.62       13.54      3.97 o 
   3   6   3        1.53        7.87      3.87 o 
   4   6   3      540.92      546.42     13.19 o 
   5   6   3      427.34      404.25     13.22 o 
   6   6   3      406.07      370.48     11.33 o 
   7   6   3        3.52        9.95      4.86 o 
   8   6   3     1763.50     1734.83     33.77 o 
   9   6   3      137.24      131.56      9.17 o 
  10   6   3       99.58      197.84     12.03 o 
  11   6   3       68.24      155.64     19.87 o 
  12   6   3      299.68      371.49     17.02 o 
  13   6   3       10.37       10.48      6.99 o 
  14   6   3       13.68      121.24     14.34 o 
  15   6   3        9.17       25.52     12.13 o 
  16   6   3       29.81       29.19     18.74 o 
  17   6   3       59.94       47.87     14.52 o 
  18   6   3       26.95       34.02     13.29 o 
  19   6   3        0.10       22.20     13.70 o 
  20   6   3        5.24       -5.91     15.26 o 
  21   6   3      104.52       58.13     24.44 o 
 -21   7   3        9.65        2.60     13.75 o 
 -20   7   3        5.22       -2.34     13.42 o 
 -19   7   3        3.26        0.91      8.48 o 
 -18   7   3        1.52       12.48     12.36 o 
 -17   7   3        0.69        8.20      7.78 o 
 -16   7   3       33.42       25.85     11.18 o 
 -15   7   3       41.59       53.44      9.13 o 
 -14   7   3        3.95        5.80      6.86 o 
 -13   7   3      151.34      160.79     12.26 o 
 -12   7   3       60.08       41.42      7.66 o 
 -11   7   3      836.96      741.87     22.26 o 
 -10   7   3        8.52        5.93      5.34 o 
  -9   7   3       93.08      113.88     10.72 o 
  -8   7   3        8.47      109.96      7.82 o 
  -7   7   3      155.05      163.41      9.11 o 
  -6   7   3       14.48       19.69      5.42 o 
  -5   7   3       81.84      144.71      8.35 o 
  -4   7   3       86.29      175.27      8.86 o 
  -3   7   3       37.31       34.69      5.75 o 
  -2   7   3       17.20       19.66      5.38 o 
  -1   7   3      222.55      259.01     10.76 o 
   0   7   3       33.31       31.06      7.14 o 
   1   7   3       33.35       39.55      9.12 o 
   2   7   3      791.42      779.41     22.35 o 
   3   7   3      561.28      562.84     16.60 o 
   4   7   3       24.94       14.49      5.85 o 
   5   7   3        1.34       24.40      8.18 o 
   6   7   3      948.80      838.81     24.57 o 
   7   7   3       59.03       60.13      8.50 o 
   8   7   3        3.02       11.77      6.62 o 
   9   7   3       24.77      134.38     16.38 o 
  10   7   3        7.24       17.07      7.78 o 
  11   7   3       16.45       20.98      8.61 o 
  12   7   3        2.33        7.88      8.61 o 
  13   7   3      125.48      127.86     25.65 o 
  14   7   3       29.39       51.18     17.25 o 
  15   7   3        1.12       23.08     12.61 o 
  16   7   3       20.28       18.51     13.41 o 
  17   7   3        0.86        1.94     10.93 o 
  18   7   3        1.81       10.19     13.21 o 
  19   7   3       23.20       24.41     15.14 o 
 -19   8   3       26.32       54.49     25.72 o 
 -18   8   3        1.22       -1.68     11.52 o 
 -17   8   3      284.03      307.36     27.37 o 
 -16   8   3        0.80       12.10      9.10 o 
 -15   8   3       48.96       74.57     11.73 o 
 -14   8   3      343.90      299.87     28.16 o 
 -13   8   3        1.48        6.22      8.26 o 
 -12   8   3      171.46      198.13     15.61 o 
 -11   8   3       17.31       48.56     10.27 o 
 -10   8   3      131.88      141.28     12.41 o 
  -9   8   3      631.19      606.52     22.02 o 
  -8   8   3       43.54       84.00     10.26 o 
  -7   8   3       93.74       96.15     10.89 o 
  -6   8   3        5.52       25.61      6.96 o 
  -5   8   3        6.87       13.26      6.51 o 
  -4   8   3        0.50       17.47      6.69 o 
  -3   8   3       98.43      119.64     11.09 o 
  -2   8   3        5.68        8.23      8.37 o 
  -1   8   3      302.83      316.59     15.49 o 
   0   8   3        0.50        3.46      6.91 o 
   1   8   3      377.39      416.37     18.07 o 
   2   8   3      192.61      214.40     14.27 o 
   3   8   3        8.74       10.28      7.20 o 
   4   8   3      101.05       87.57     11.25 o 
   5   8   3      145.94      130.64     13.08 o 
   6   8   3      450.75      438.69     19.24 o 
   7   8   3       13.68       93.90     11.17 o 
   8   8   3      213.93      232.01     19.79 o 
   9   8   3      380.85      357.74     22.80 o 
  10   8   3       64.49       58.67     16.11 o 
  11   8   3       25.30       24.65     12.97 o 
  12   8   3       41.07       94.82     17.30 o 
  13   8   3      142.76      130.61     19.82 o 
  14   8   3        1.28        3.97     18.14 o 
  15   8   3       92.85       95.26     18.32 o 
  16   8   3       18.05       23.86     14.39 o 
 -15   9   3       28.31       49.50     17.08 o 
 -14   9   3        1.35       -0.39     12.22 o 
 -13   9   3        4.61       -4.35     11.90 o 
 -12   9   3       10.74       11.16      9.68 o 
 -11   9   3      115.02       74.01     13.42 o 
 -10   9   3        1.16        0.26      8.07 o 
  -9   9   3       14.12        2.99      8.40 o 
  -8   9   3        1.42       -4.27      8.54 o 
  -7   9   3       36.84       14.85      9.65 o 
  -6   9   3       45.27       36.89     10.74 o 
  -5   9   3       37.21       66.20     13.44 o 
  -4   9   3       81.48       56.52     11.41 o 
  -3   9   3       43.49       34.29     11.25 o 
  -2   9   3        0.33       12.70      9.51 o 
  -1   9   3       63.58       66.27     12.73 o 
   0   9   3      111.67       98.51     14.52 o 
   1   9   3        8.25       12.28      9.99 o 
   2   9   3       11.65       19.10      9.75 o 
   3   9   3      328.32      304.11     24.47 o 
   4   9   3        2.43       14.85     10.73 o 
   5   9   3        0.10       13.94     10.90 o 
   6   9   3       30.68        7.83     11.69 o 
   7   9   3        3.70       11.34     12.80 o 
   8   9   3        3.37        7.71     11.78 o 
   9   9   3        8.13       32.30     13.74 o 
  10   9   3       35.12       27.13     13.70 o 
  11   9   3        1.14       -8.44     11.94 o 
  12   9   3       83.02       68.89     20.20 o 
  13   9   3       10.44       -0.21     12.02 o 
  -9  10   3      135.67      147.08     51.93 o 
  -8  10   3       39.96       40.10     17.84 o 
  -7  10   3       20.31       12.54     16.50 o 
  -6  10   3      109.29       38.21     17.96 o 
  -5  10   3        0.63      -15.09     15.09 o 
  -4  10   3        2.44       48.73     18.11 o 
  -3  10   3        0.31       12.60     15.37 o 
  -2  10   3       14.24       -7.85     14.49 o 
  -1  10   3        1.13        6.04     18.11 o 
   0  10   3       12.17      -14.49     15.70 o 
   1  10   3      104.46      109.89     29.59 o 
   2  10   3      320.52      317.60     45.89 o 
   3  10   3        2.62       36.83     21.13 o 
   4  10   3        0.72        4.83     19.32 o 
   5  10   3        1.39        8.42     23.25 o 
   6  10   3       42.79       53.77     33.51 o 
   7  10   3       46.50       62.12     19.49 o 
 -27   0   4       51.20       84.67     16.90 o 
 -26   0   4       95.07      103.41     21.96 o 
 -25   0   4        6.70        8.45     10.55 o 
 -24   0   4      157.00      129.80     18.30 o 
 -23   0   4        1.35       -2.87      6.32 o 
 -22   0   4      172.17      200.77     12.77 o 
 -21   0   4      539.33      457.61     17.84 o 
 -20   0   4      655.83      486.91     17.93 o 
 -19   0   4       31.42       95.34      8.37 o 
 -18   0   4        2.62        8.43      6.46 o 
 -17   0   4       34.84      126.67      7.55 o 
 -16   0   4      548.34      564.96     14.28 o 
 -15   0   4       28.45       21.11      3.49 o 
 -14   0   4      299.67      304.04      8.50 o 
 -13   0   4      381.85      386.73     12.87 o 
 -12   0   4      340.13      310.85     11.00 o 
 -11   0   4     1108.50     1117.19     27.26 o 
 -10   0   4       27.88       56.18      4.54 o 
  -9   0   4      109.86      139.86      6.06 o 
  -8   0   4      829.18      838.16     19.98 o 
  -7   0   4      156.08      200.57      8.81 o 
  -6   0   4      557.14     1028.27     51.32 o 
  -2   0   4      222.34      278.41     22.22 o 
  -1   0   4      696.68      646.78     16.19 o 
   0   0   4      148.43      385.19     76.08 o 
   1   0   4     2115.88     2037.82     46.25 o 
   2   0   4       72.09      220.70      8.37 o 
   3   0   4     4103.55     3918.02     77.73 o 
   4   0   4      184.43      227.46      8.79 o 
   5   0   4      369.49      463.13     13.68 o 
   6   0   4      346.70      350.06     13.50 o 
   7   0   4      218.90      195.82      8.66 o 
   8   0   4       87.40      238.57     13.66 o 
   9   0   4       41.24       81.74      7.01 o 
  10   0   4      295.07      342.26     12.26 o 
  11   0   4      177.24      220.48     10.72 o 
  12   0   4        1.09       12.84      5.50 o 
  13   0   4      164.18      204.43     11.99 o 
  14   0   4      611.88      608.54     20.57 o 
  15   0   4        0.12        7.12      7.56 o 
  16   0   4      782.84      678.79     24.96 o 
  17   0   4      252.31      299.95     16.76 o 
  18   0   4      146.60      229.08     20.66 o 
  19   0   4       41.63       29.77     28.38 o 
  20   0   4        3.99        2.32     13.16 o 
  21   0   4       56.94       49.16     17.64 o 
  22   0   4       78.55       61.99     20.75 o 
  23   0   4       25.86       32.11     35.32 o 
  24   0   4      160.41      157.37     34.11 o 
 -27   1   4       13.33       21.15      8.62 o 
 -26   1   4        2.00        5.33      6.24 o 
 -25   1   4        2.16       10.78      5.88 o 
 -24   1   4        0.10        2.97      5.13 o 
 -23   1   4        1.69        1.44      4.68 o 
 -22   1   4       21.89       27.75      5.31 o 
 -21   1   4       13.27       27.33      4.84 o 
 -20   1   4       13.03       28.01      4.64 o 
 -19   1   4       12.46       19.65      4.25 o 
 -18   1   4        8.05        3.12      3.33 o 
 -17   1   4       23.11       22.62      3.24 o 
 -16   1   4        6.69        9.13      2.45 o 
 -15   1   4      133.35      127.31      5.08 o 
 -14   1   4        7.85       19.40      2.72 o 
 -13   1   4      134.42      124.92      4.45 o 
 -12   1   4      163.79      147.33      4.51 o 
 -11   1   4      290.46      345.01      7.33 o 
 -10   1   4       10.73       45.72      3.00 o 
  -9   1   4       52.30      138.89      4.75 o 
  -8   1   4        4.66       11.33      2.67 o 
  -7   1   4      999.83      901.79     25.20 o 
  -6   1   4      127.22      143.15      8.92 o 
  -5   1   4       39.43       31.99      4.88 o 
  -4   1   4      183.24      162.83      7.81 o 
  -3   1   4        3.90        6.92      3.78 o 
  -2   1   4      138.68      141.24      6.43 o 
  -1   1   4       28.73       42.03      2.60 o 
   0   1   4       66.06       64.95      5.76 o 
   1   1   4       30.59       56.00      3.26 o 
   2   1   4        2.53        5.05      2.71 o 
   3   1   4      329.83      311.89      7.57 o 
   4   1   4       62.37      203.26      7.76 o 
   5   1   4        6.82       11.28      2.91 o 
   6   1   4      693.26      634.74     12.41 o 
   7   1   4      326.81      287.99      7.91 o 
   8   1   4      469.12      455.93     10.19 o 
   9   1   4       11.00       31.82      3.92 o 
  10   1   4        1.12       12.25      3.54 o 
  11   1   4       50.27       59.56      4.96 o 
  12   1   4       47.10       68.37      5.67 o 
  13   1   4        2.05        4.87      3.95 o 
  14   1   4        1.82        4.34      4.03 o 
  15   1   4        6.92        6.19      4.28 o 
  16   1   4       86.72       78.93      7.03 o 
  17   1   4        1.36       -2.06      5.05 o 
  18   1   4      104.43      120.30     12.76 o 
  19   1   4        3.90        3.63      8.99 o 
  20   1   4        4.31       10.02      9.32 o 
  21   1   4        1.35       11.67     10.10 o 
  22   1   4        0.50       15.66     10.81 o 
  23   1   4        4.54       -0.93     10.40 o 
  24   1   4        6.51        7.42     11.57 o 
 -26   2   4       76.65      105.52     11.16 o 
 -25   2   4        4.50       24.97      6.98 o 
 -24   2   4        2.07       11.51      5.71 o 
 -23   2   4       33.53       53.33      6.79 o 
 -22   2   4       20.50       38.57      5.73 o 
 -21   2   4       19.05       26.90      5.24 o 
 -20   2   4      111.33       83.00      6.32 o 
 -19   2   4       10.16        9.22      4.57 o 
 -18   2   4      135.10      104.70      5.85 o 
 -17   2   4        0.10       63.25      5.83 o 
 -16   2   4        5.80       26.39      3.38 o 
 -15   2   4       55.19       91.01      5.03 o 
 -14   2   4       16.44       23.39      3.55 o 
 -13   2   4      666.73      621.61     11.79 o 
 -12   2   4       72.94      124.21      5.00 o 
 -11   2   4      502.93      633.96     11.82 o 
 -10   2   4      285.60      298.90      6.82 o 
  -9   2   4       18.33       36.52      2.54 o 
  -8   2   4       71.28       69.55      3.54 o 
  -7   2   4       77.56       97.76      4.65 o 
  -6   2   4      276.86      405.05     10.02 o 
  -5   2   4       89.78      123.11      6.17 o 
  -4   2   4        3.09       26.01      3.82 o 
  -3   2   4       59.57       70.58      4.37 o 
  -2   2   4        0.08       -0.88      2.22 o 
  -1   2   4        2.61        1.75      2.08 o 
   0   2   4      164.36      167.63      5.26 o 
   1   2   4      205.09      240.20      6.55 o 
   2   2   4       17.17       36.16      3.39 o 
   3   2   4     1294.56     1310.48     20.90 o 
   4   2   4       39.85       49.41      3.83 o 
   5   2   4       18.59       27.77      3.75 o 
   6   2   4       64.67       59.13      5.17 o 
   7   2   4      155.54      185.22      7.24 o 
   8   2   4     1157.59     1098.98     18.87 o 
   9   2   4      467.33      424.07     10.26 o 
  10   2   4      355.31      394.15     10.15 o 
  11   2   4       76.83       62.86      5.83 o 
  12   2   4      198.31      206.21      8.46 o 
  13   2   4      132.79      110.66      7.05 o 
  14   2   4      390.57      386.95     11.54 o 
  15   2   4        6.90       17.08      5.05 o 
  16   2   4       67.02       60.39      7.40 o 
  17   2   4       60.62       68.13      9.08 o 
  18   2   4      111.39      109.50     13.14 o 
  19   2   4        0.80       -0.67      8.87 o 
  20   2   4        3.32       21.03     10.15 o 
  21   2   4       10.28       27.99     11.13 o 
  22   2   4       81.64      100.88     15.75 o 
  23   2   4        3.71       22.24     11.28 o 
 -26   3   4        0.01       11.93      7.98 o 
 -25   3   4       39.98       36.96      8.33 o 
 -24   3   4       20.31       31.35      7.25 o 
 -23   3   4        0.23        5.46      5.52 o 
 -22   3   4        5.79        1.34      4.91 o 
 -21   3   4       25.37       31.22      5.80 o 
 -20   3   4        7.16        9.34      4.72 o 
 -19   3   4        9.67       22.17      4.74 o 
 -18   3   4        2.99        3.51      3.99 o 
 -17   3   4       97.75      104.63      6.17 o 
 -16   3   4       92.71      106.03      5.12 o 
 -15   3   4        6.81        6.98      3.96 o 
 -14   3   4        6.17       17.04      3.90 o 
 -13   3   4      660.99      719.85     15.15 o 
 -12   3   4      618.30      577.30     14.59 o 
 -11   3   4     1976.22     1980.71     33.19 o 
 -10   3   4      127.96      171.55      6.31 o 
  -9   3   4      199.23      393.18      9.69 o 
  -8   3   4       13.65       17.93      2.91 o 
  -7   3   4      791.64      765.12     14.40 o 
  -6   3   4       43.99       68.18      3.69 o 
  -5   3   4        7.42       11.80      2.50 o 
  -4   3   4      565.65      533.94     10.86 o 
  -3   3   4       22.50       22.62      3.66 o 
  -2   3   4      274.99      329.00      8.08 o 
  -1   3   4      291.87      310.43      9.95 o 
   0   3   4       52.07       36.90      3.97 o 
   1   3   4      146.83      193.77      8.32 o 
   2   3   4        7.08        6.30      2.82 o 
   3   3   4       91.71       93.77      6.84 o 
   4   3   4        5.57      116.16      5.92 o 
   5   3   4       87.99      101.04      5.80 o 
   6   3   4     1558.17     1464.41     25.84 o 
   7   3   4      385.46      386.72     10.63 o 
   8   3   4      990.31     1151.99     21.81 o 
   9   3   4       81.55      163.15      7.40 o 
  10   3   4      591.87      628.87     15.17 o 
  11   3   4       64.20       75.46      6.42 o 
  12   3   4       13.47       13.31      4.74 o 
  13   3   4        2.33       17.88      5.06 o 
  14   3   4        0.75        6.68      5.03 o 
  15   3   4        5.87        7.12      5.69 o 
  16   3   4      102.35       95.56     10.95 o 
  17   3   4        0.71        3.75      8.29 o 
  18   3   4       57.07       51.61     11.84 o 
  19   3   4        5.58        8.76      9.31 o 
  20   3   4        0.53       -6.24     10.60 o 
  21   3   4       19.86       25.50     12.46 o 
  22   3   4       18.58       21.22     11.41 o 
  23   3   4        0.64        9.73     12.24 o 
 -25   4   4        0.28       13.84      8.46 o 
 -24   4   4       53.39       45.03      9.53 o 
 -23   4   4      184.48      220.15     18.14 o 
 -22   4   4       14.67       15.35      6.74 o 
 -21   4   4      231.84      225.93     11.32 o 
 -20   4   4       32.48       33.05      6.18 o 
 -19   4   4       31.27       38.91      6.39 o 
 -18   4   4      123.14      118.46      7.72 o 
 -17   4   4        1.03        6.09      4.44 o 
 -16   4   4      370.65      386.37     11.12 o 
 -15   4   4       66.49      142.97      6.76 o 
 -14   4   4      639.59      638.29     15.94 o 
 -13   4   4     4298.64     3894.78     66.99 o 
 -12   4   4       12.71      251.10     22.04 o 
 -11   4   4       67.75      512.17     36.50 o 
 -10   4   4      393.47      423.55     10.83 o 
  -9   4   4       33.69       50.83      4.31 o 
  -8   4   4       89.08      126.28      5.65 o 
  -7   4   4       74.08       98.61      5.14 o 
  -6   4   4       13.05       14.27      3.40 o 
  -5   4   4      142.18      124.03      7.31 o 
  -4   4   4      307.62      294.36      8.39 o 
  -3   4   4      102.97      129.14      5.90 o 
  -2   4   4       10.11       16.88      3.61 o 
  -1   4   4       38.23       40.57      4.22 o 
   0   4   4       11.79       15.88      3.22 o 
   1   4   4      129.77      149.15      7.72 o 
   2   4   4       41.12       50.63      4.38 o 
   3   4   4       29.56       31.57      4.02 o 
   4   4   4      284.58      246.67      8.41 o 
   5   4   4      274.68      275.48      9.01 o 
   6   4   4      195.10      201.12      8.11 o 
   7   4   4      222.84      281.43      9.69 o 
   8   4   4     3342.89     3170.34     51.17 o 
   9   4   4     1645.64     1439.10     28.43 o 
  10   4   4        7.72      676.90     27.54 o 
  11   4   4        6.60      116.99      7.73 o 
  12   4   4      528.94      505.57     14.98 o 
  13   4   4       44.87      100.37      8.27 o 
  14   4   4       21.55       21.79      6.37 o 
  15   4   4        0.35       19.86      7.61 o 
  16   4   4       89.71       66.38     11.35 o 
  17   4   4        0.63        3.37     18.56 o 
  18   4   4       28.95       51.52     15.25 o 
  19   4   4       37.88       14.74     10.85 o 
  20   4   4       26.85       62.97     13.61 o 
  21   4   4        0.05       23.98     13.82 o 
  22   4   4        4.86       -3.70     11.28 o 
 -23   5   4        0.33        6.96      8.24 o 
 -22   5   4      106.20       94.80     11.26 o 
 -21   5   4        0.89        7.67      6.47 o 
 -20   5   4       27.48       23.67      6.79 o 
 -19   5   4      135.65      132.83      8.94 o 
 -18   5   4       43.03       38.33      6.13 o 
 -17   5   4       23.34       35.69      8.65 o 
 -16   5   4      197.13      196.88      9.01 o 
 -15   5   4      379.77      360.99     11.24 o 
 -14   5   4       91.04      101.99      6.53 o 
 -13   5   4       99.37      409.21     13.52 o 
 -12   5   4       45.89       47.93      5.94 o 
 -11   5   4     1904.78     1838.92     32.75 o 
 -10   5   4      448.19      444.45     12.99 o 
  -9   5   4        3.44       14.70      6.13 o 
  -8   5   4       48.67       77.90      7.93 o 
  -7   5   4       88.05       90.06      6.08 o 
  -6   5   4      252.69      218.91      8.13 o 
  -5   5   4        8.80       23.38      4.78 o 
  -4   5   4       89.40      112.13      5.43 o 
  -3   5   4        7.67       13.58      3.23 o 
  -2   5   4        6.69       11.84      3.29 o 
  -1   5   4       23.25       26.90      3.84 o 
   0   5   4       22.29       18.11      3.87 o 
   1   5   4       69.17       72.22      5.39 o 
   2   5   4       13.86       12.55      3.89 o 
   3   5   4      169.88      206.50      8.68 o 
   4   5   4        0.21       11.18      4.22 o 
   5   5   4      228.93      247.56      9.29 o 
   6   5   4       85.81       94.22      6.88 o 
   7   5   4      103.54      155.31      9.56 o 
   8   5   4      212.65      467.42     15.02 o 
   9   5   4        0.01        3.83      4.72 o 
  10   5   4     2054.42     1916.34     38.66 o 
  11   5   4       12.28       43.16      7.08 o 
  12   5   4      114.53      146.97     12.65 o 
  13   5   4       19.84       53.56      9.32 o 
  14   5   4       18.29       19.72      7.57 o 
  15   5   4        0.31       -3.57     11.00 o 
  16   5   4       42.46       47.22     13.59 o 
  17   5   4        5.15       -4.54     10.06 o 
  18   5   4       40.42       54.18     17.68 o 
  19   5   4        2.82        5.64     12.39 o 
  20   5   4       34.85       52.32     16.74 o 
 -22   6   4        6.23       14.94      8.87 o 
 -21   6   4       31.26       31.43      9.79 o 
 -20   6   4        8.48       11.89      8.00 o 
 -19   6   4       36.04       41.09      8.50 o 
 -18   6   4        0.22        8.64      6.28 o 
 -17   6   4       20.79       23.40      6.80 o 
 -16   6   4        6.92       14.55      5.82 o 
 -15   6   4      112.19      134.32      8.82 o 
 -14   6   4      578.11      611.63     17.41 o 
 -13   6   4     1070.60     1048.88     23.60 o 
 -12   6   4        1.65        2.26      4.61 o 
 -11   6   4       14.12      325.04     16.35 o 
 -10   6   4      219.13      244.43      9.54 o 
  -9   6   4     1226.35     1189.38     24.06 o 
  -8   6   4       26.76       25.76      5.05 o 
  -7   6   4       89.15      163.43      8.11 o 
  -6   6   4       88.57       91.42      6.74 o 
  -5   6   4        6.00        7.31      4.37 o 
  -4   6   4       55.19       75.84      6.48 o 
  -3   6   4       18.29       29.81      4.83 o 
  -2   6   4        0.42       32.50      4.96 o 
  -1   6   4      221.76      234.51      9.46 o 
   0   6   4      116.10      127.37      7.82 o 
   1   6   4      104.04      111.21      7.43 o 
   2   6   4       18.87       12.44      4.65 o 
   3   6   4       10.47       24.14      5.21 o 
   4   6   4      890.04      809.76     21.93 o 
   5   6   4        1.62        0.32      4.64 o 
   6   6   4      347.19      472.66     16.64 o 
   7   6   4      144.39      181.31     10.97 o 
   8   6   4     2136.11     2068.31     41.17 o 
   9   6   4        7.51       13.42      6.65 o 
  10   6   4      142.60      212.78     16.74 o 
  11   6   4       57.27      121.40     11.66 o 
  12   6   4      172.72      164.95     14.09 o 
  13   6   4       38.12       32.04      9.10 o 
  14   6   4       15.69       23.82     10.22 o 
  15   6   4       43.47       59.67     17.62 o 
  16   6   4        7.14       11.45     13.07 o 
  17   6   4       57.62       59.90     16.97 o 
  18   6   4        0.77       14.71     13.61 o 
  19   6   4        1.28       10.41     14.82 o 
 -19   7   4       18.66       23.20     10.11 o 
 -18   7   4       42.48       47.63      9.92 o 
 -17   7   4        4.76        3.95      7.68 o 
 -16   7   4       27.70       31.26      8.28 o 
 -15   7   4       13.64       30.87      7.71 o 
 -14   7   4        2.63        8.53      6.72 o 
 -13   7   4       26.28      103.53     11.21 o 
 -12   7   4      172.84      190.09     11.57 o 
 -11   7   4      345.92      329.87     13.94 o 
 -10   7   4       16.07       32.01      6.51 o 
  -9   7   4      374.86      365.26     12.99 o 
  -8   7   4      107.23       87.43      7.92 o 
  -7   7   4        8.74       14.44      5.66 o 
  -6   7   4      417.11      337.24     12.38 o 
  -5   7   4       82.50       78.75      7.55 o 
  -4   7   4        1.70        6.02      5.09 o 
  -3   7   4        0.28        2.65      5.06 o 
  -2   7   4       70.83       68.34      7.35 o 
  -1   7   4       35.73       27.18      6.21 o 
   0   7   4        7.08       12.71      5.96 o 
   1   7   4       40.79       45.97      7.18 o 
   2   7   4       75.81       65.34      8.42 o 
   3   7   4       49.36      107.20     10.32 o 
   4   7   4       37.10       47.23      8.31 o 
   5   7   4      136.37      118.88     11.48 o 
   6   7   4       55.06      104.14     10.89 o 
   7   7   4      156.97      129.69     13.12 o 
   8   7   4        2.40       35.18      8.67 o 
   9   7   4      136.50      123.00     13.12 o 
  10   7   4      491.27      489.14     25.41 o 
  11   7   4        2.59       -4.30      8.63 o 
  12   7   4      146.13       88.61     26.72 o 
  13   7   4       10.31       20.68     16.62 o 
  14   7   4        0.80        7.14     15.17 o 
  15   7   4       40.94       35.16     17.33 o 
  16   7   4      117.69      132.29     27.27 o 
 -16   8   4       83.70       94.47     12.20 o 
 -15   8   4       40.47       56.76     10.50 o 
 -14   8   4      101.42      103.96     11.90 o 
 -13   8   4        2.72       15.75      8.63 o 
 -12   8   4       12.43       25.44      9.22 o 
 -11   8   4      162.92      215.49     13.87 o 
 -10   8   4       56.77       53.62      9.45 o 
  -9   8   4      766.62      700.87     23.48 o 
  -8   8   4       13.14        5.36      8.37 o 
  -7   8   4       39.19       68.53      9.54 o 
  -6   8   4        9.65        8.62      9.59 o 
  -5   8   4       11.66        6.42      6.97 o 
  -4   8   4        2.60       38.08      8.40 o 
  -3   8   4       13.16       20.47     10.22 o 
  -2   8   4        0.50       24.15      7.94 o 
  -1   8   4      230.95      260.83     16.30 o 
   0   8   4       78.73       83.78     11.49 o 
   1   8   4      294.21      273.86     16.46 o 
   2   8   4        0.09        3.34      7.86 o 
   3   8   4        0.57       -7.40      7.40 o 
   4   8   4      251.74      225.41     24.37 o 
   5   8   4       33.35       48.44     10.41 o 
   6   8   4        7.00      106.27     13.59 o 
   7   8   4        0.30        7.78      9.10 o 
   8   8   4      430.28      375.37     23.70 o 
   9   8   4      173.10      160.60     29.17 o 
  10   8   4      116.63       75.65     39.55 o 
  11   8   4       14.83       16.36     16.85 o 
  12   8   4      144.79      150.72     39.55 o 
  13   8   4       75.17      111.30     25.51 o 
 -12   9   4       84.21       79.51     12.65 o 
 -11   9   4        3.59        3.79      8.89 o 
 -10   9   4       68.36       63.23     11.54 o 
  -9   9   4      155.59      159.07     16.09 o 
  -8   9   4      140.83      111.13     13.17 o 
  -7   9   4       82.02      143.36     14.19 o 
  -6   9   4       51.39       85.55     12.07 o 
  -5   9   4      121.20      103.73     13.09 o 
  -4   9   4        4.22       -1.01      8.18 o 
  -3   9   4       19.67       24.15      9.38 o 
  -2   9   4       54.66       61.43     11.03 o 
  -1   9   4        4.89        2.21      8.92 o 
   0   9   4        1.04        9.04      9.41 o 
   1   9   4       39.57       45.60     11.74 o 
   2   9   4       44.78       45.93     11.58 o 
   3   9   4      354.61      355.33     25.14 o 
   4   9   4      242.38      272.15     22.64 o 
   5   9   4       40.20       43.51     18.92 o 
   6   9   4        8.83       29.67     14.87 o 
   7   9   4        0.68       19.31     19.62 o 
   8   9   4       26.40        0.25     15.69 o 
   9   9   4       42.43       50.84     28.98 o 
 -25   1   5       65.68       63.44      8.18 o 
 -24   1   5      162.81      172.58     10.77 o 
 -23   1   5        2.10       10.26      5.13 o 
 -22   1   5       97.43      111.11      7.36 o 
 -21   1   5       13.88       26.26      5.30 o 
 -20   1   5        0.08       12.58      4.14 o 
 -19   1   5       14.45       12.57      4.84 o 
 -18   1   5      300.38      241.20     10.89 o 
 -17   1   5       23.17       16.87      5.68 o 
 -16   1   5        0.06       13.02      3.83 o 
 -15   1   5      349.81      340.33      9.85 o 
 -14   1   5      168.34      148.42      6.23 o 
 -13   1   5      152.73      138.22      9.24 o 
 -12   1   5      333.80      326.62     17.47 o 
 -11   1   5     1349.88     1249.88     27.64 o 
 -10   1   5     2151.30     2037.06     44.73 o 
  -9   1   5     1220.20     1139.82     24.58 o 
  -8   1   5      139.00      132.95      7.42 o 
  -7   1   5      112.26      101.62      6.65 o 
  -6   1   5      454.89      399.20     15.78 o 
  -5   1   5      320.38      295.69     10.90 o 
  -4   1   5        8.76       12.36      3.94 o 
  -3   1   5       64.70       88.51      5.71 o 
  -2   1   5        0.96       -2.61      2.99 o 
  -1   1   5      442.98      412.92      9.99 o 
   0   1   5        1.44       11.23      3.28 o 
   1   1   5       55.47       63.68      4.37 o 
   2   1   5        1.48        6.32      2.69 o 
   3   1   5      409.94      423.59      9.54 o 
   4   1   5        6.38        2.97      3.19 o 
   5   1   5       13.50       27.30      4.53 o 
   6   1   5      697.15      748.72     15.26 o 
   7   1   5       32.90       42.67      6.00 o 
   8   1   5     1701.95     1496.45     25.24 o 
   9   1   5      871.00      797.35     16.28 o 
  10   1   5      197.02      148.10      7.26 o 
  11   1   5       68.89       96.63      7.68 o 
  12   1   5      624.94      523.61     13.14 o 
  13   1   5       70.97       97.29      6.99 o 
  14   1   5        1.99       13.32      5.06 o 
  15   1   5        8.78       12.23      5.55 o 
  16   1   5      346.59      318.18     14.16 o 
  17   1   5       13.60       31.29      9.44 o 
  18   1   5       75.85       73.78     13.55 o 
  19   1   5       47.69       56.26     13.51 o 
  20   1   5       26.28       27.09     11.89 o 
  21   1   5        1.01      -11.79     19.99 o 
 -24   2   5        2.79        4.57      5.97 o 
 -23   2   5       24.44       26.12      6.11 o 
 -22   2   5       29.19       54.62      6.35 o 
 -21   2   5        9.18       20.33      5.10 o 
 -20   2   5        2.26       11.44      5.55 o 
 -19   2   5        4.46        4.35      4.12 o 
 -18   2   5      114.57       93.26      6.08 o 
 -17   2   5       12.43       18.72      4.10 o 
 -16   2   5      599.04      526.33     12.57 o 
 -15   2   5       96.52       96.15      6.11 o 
 -14   2   5       13.15       16.55      3.91 o 
 -13   2   5      398.95      363.15     10.80 o 
 -12   2   5       76.29       84.02      6.31 o 
 -11   2   5      379.61      326.68     10.79 o 
 -10   2   5      663.89      585.43     15.49 o 
  -9   2   5      545.56      553.13     19.33 o 
  -8   2   5      106.38       99.59     11.52 o 
  -7   2   5        0.41       -4.73      4.73 o 
  -6   2   5        4.49       -7.49      7.49 o 
  -5   2   5      721.74      704.00     22.71 o 
  -4   2   5       16.10       12.30      6.71 o 
  -3   2   5      118.62       99.57     11.23 o 
  -2   2   5      273.66      247.49      7.91 o 
  -1   2   5       72.11       80.70      4.19 o 
   0   2   5      244.95      246.62      6.41 o 
   1   2   5        1.18        8.32      2.82 o 
   2   2   5       16.54       14.90      3.23 o 
   3   2   5       83.65       86.34      4.90 o 
   4   2   5       81.13       89.65      5.22 o 
   5   2   5       15.18       14.63      3.68 o 
   6   2   5        0.02       10.92      3.90 o 
   7   2   5       55.68       51.61      5.37 o 
   8   2   5      213.74      210.00      8.79 o 
   9   2   5      290.56      318.55     10.24 o 
  10   2   5      506.40      488.41     12.36 o 
  11   2   5       91.40       93.33      6.97 o 
  12   2   5       30.73       32.80      5.37 o 
  13   2   5       66.28       61.30      6.35 o 
  14   2   5        9.73       12.28      5.33 o 
  15   2   5       10.01        7.54      5.71 o 
  16   2   5       45.09       60.06      8.62 o 
  17   2   5       81.15       87.00     13.48 o 
  18   2   5       88.23       83.02     19.57 o 
  19   2   5       43.98       52.05     14.20 o 
  20   2   5       58.47       71.28     16.64 o 
  21   2   5        3.35        3.21     12.10 o 
 -24   3   5      291.56      370.07     15.36 o 
 -23   3   5       35.26       48.32      7.21 o 
 -22   3   5      263.86      239.29     11.39 o 
 -21   3   5        5.18       10.92      5.30 o 
 -20   3   5       31.83       31.74      5.52 o 
 -19   3   5        2.38        3.43      4.56 o 
 -18   3   5       42.48       33.76      5.25 o 
 -17   3   5       11.76        6.66      5.74 o 
 -16   3   5       94.70       84.46      5.86 o 
 -15   3   5      329.35      339.16      9.94 o 
 -14   3   5      612.20      640.59     14.42 o 
 -13   3   5       86.82       78.67      4.84 o 
 -12   3   5      550.96      527.91     22.60 o 
 -11   3   5     1593.47     1522.23     34.78 o 
 -10   3   5      270.34      270.05      9.75 o 
  -9   3   5      138.80      140.82      6.14 o 
  -8   3   5       33.78       26.57      3.75 o 
  -7   3   5      122.49      117.65      5.90 o 
  -6   3   5       37.42       28.01      4.65 o 
  -5   3   5      791.51      729.48     15.77 o 
  -4   3   5       57.28       48.47      4.05 o 
  -3   3   5      220.09      213.20      6.93 o 
  -2   3   5      146.81      144.57      6.39 o 
  -1   3   5       20.51       17.49      3.06 o 
   0   3   5       15.46        4.95      4.19 o 
   1   3   5      227.69      223.00      7.88 o 
   2   3   5       51.47       61.22      5.86 o 
   3   3   5       90.26       83.96      5.39 o 
   4   3   5      211.06      168.18      7.12 o 
   5   3   5       12.73       14.53      3.69 o 
   6   3   5       65.76       68.19      5.31 o 
   7   3   5        3.77       24.55      4.81 o 
   8   3   5      138.07      145.48      7.65 o 
   9   3   5      133.43      132.65      7.69 o 
  10   3   5      758.98      701.20     16.70 o 
  11   3   5      768.97      734.20     17.53 o 
  12   3   5       36.50       35.05      6.62 o 
  13   3   5      177.81      214.50     11.46 o 
  14   3   5       24.90       22.00      7.27 o 
  15   3   5      180.19      199.84     17.61 o 
  16   3   5      178.03      166.52     15.03 o 
  17   3   5        2.07       -6.51      9.92 o 
  18   3   5        6.12       19.16     12.29 o 
  19   3   5        0.34      -10.68     10.68 o 
  20   3   5        3.59       11.73     16.31 o 
 -22   4   5      163.46      192.61     11.60 o 
 -21   4   5       37.46       39.71      7.31 o 
 -20   4   5      108.04      118.98      9.22 o 
 -19   4   5       13.91       15.65      5.81 o 
 -18   4   5      152.18      161.86      8.62 o 
 -17   4   5        0.35       11.64      4.77 o 
 -16   4   5       48.87       39.52      5.51 o 
 -15   4   5        0.70        1.57      4.18 o 
 -14   4   5        0.52       12.85      4.19 o 
 -13   4   5        7.69        8.65      3.88 o 
 -12   4   5       11.06        3.65      3.61 o 
 -11   4   5      234.66      216.87      7.74 o 
 -10   4   5      187.56      198.89      7.20 o 
  -9   4   5      224.62      212.98      8.04 o 
  -8   4   5       15.10        8.17      3.41 o 
  -7   4   5       49.85       56.30      5.85 o 
  -6   4   5        5.06        5.84      3.26 o 
  -5   4   5       68.77       91.92      7.52 o 
  -4   4   5       11.90       10.68      3.32 o 
  -3   4   5        8.96        1.39      3.33 o 
  -2   4   5      131.87      122.20      6.29 o 
  -1   4   5      135.48      106.92      6.17 o 
   0   4   5        0.74        4.61      3.85 o 
   1   4   5        0.58        4.69      3.81 o 
   2   4   5        4.57       -3.45      3.69 o 
   3   4   5        0.01       -1.37      3.96 o 
   4   4   5        1.80        3.69      3.77 o 
   5   4   5      211.68      208.27      8.99 o 
   6   4   5        3.47       11.37      4.64 o 
   7   4   5       14.02       21.98      5.30 o 
   8   4   5        3.66        6.07      5.01 o 
   9   4   5       58.51       41.78      6.48 o 
  10   4   5      453.69      435.21     15.24 o 
  11   4   5        0.68        1.64      5.52 o 
  12   4   5      191.15      198.29     11.86 o 
  13   4   5       98.72       98.02     10.87 o 
  14   4   5        6.38       22.32     10.75 o 
  15   4   5        0.86       -5.50      7.79 o 
  16   4   5       14.33       26.77     13.43 o 
  17   4   5        3.13       35.51     22.34 o 
  18   4   5        2.80       17.48     15.17 o 
  19   4   5        0.73        3.21     15.69 o 
 -21   5   5        2.51        3.40      6.67 o 
 -20   5   5        7.07        7.88      6.41 o 
 -19   5   5        7.53        9.66      6.05 o 
 -18   5   5        6.65        6.44      5.63 o 
 -17   5   5        7.19        3.64      5.32 o 
 -16   5   5      195.40      202.37     10.09 o 
 -15   5   5       17.32       23.96      5.41 o 
 -14   5   5      108.25      146.79      8.99 o 
 -13   5   5        1.26        2.75      4.66 o 
 -12   5   5      210.85      216.01      9.07 o 
 -11   5   5      468.06      456.48     12.88 o 
 -10   5   5       56.78       66.79      5.82 o 
  -9   5   5       10.83        8.97      5.53 o 
  -8   5   5        0.16        3.09      4.04 o 
  -7   5   5       83.88       85.89      6.19 o 
  -6   5   5       39.55       35.14      4.93 o 
  -5   5   5      811.05      719.53     16.88 o 
  -4   5   5       72.90       62.39      6.02 o 
  -3   5   5      206.70      168.88      8.03 o 
  -2   5   5      141.71      143.66      7.71 o 
  -1   5   5      112.69       85.12      7.12 o 
   0   5   5       26.88       21.73      5.16 o 
   1   5   5        4.70       15.23      5.25 o 
   2   5   5      102.25      114.50      7.56 o 
   3   5   5       63.92       68.65      6.41 o 
   4   5   5       94.44       82.81      7.31 o 
   5   5   5        9.78       16.41      5.38 o 
   6   5   5       32.34       21.43      5.59 o 
   7   5   5        6.35        6.81      5.30 o 
   8   5   5      161.51      174.16     10.31 o 
   9   5   5      106.77       80.32      8.45 o 
  10   5   5      371.03      331.52     15.14 o 
  11   5   5      353.54      259.05     15.42 o 
  12   5   5       85.11       62.51     10.87 o 
  13   5   5      252.15      227.46     16.71 o 
  14   5   5       58.22       66.92     11.47 o 
  15   5   5       57.55       82.04     35.88 o 
  16   5   5        1.27       -0.58     13.99 o 
  17   5   5       66.76       36.32     34.11 o 
 -19   6   5        0.14        3.56      7.01 o 
 -18   6   5       28.93       22.49      8.00 o 
 -17   6   5        0.15        6.37      6.33 o 
 -16   6   5      101.20      114.83      9.08 o 
 -15   6   5       91.77       78.21      8.20 o 
 -14   6   5       18.29       18.82      7.24 o 
 -13   6   5       99.77      137.34     13.35 o 
 -12   6   5       78.30       88.00      7.81 o 
 -11   6   5       38.76       39.76      6.30 o 
 -10   6   5      135.62      120.15     11.86 o 
  -9   6   5       61.69       71.41      6.97 o 
  -8   6   5       11.61       15.29      5.66 o 
  -7   6   5        2.07       -0.81      4.57 o 
  -6   6   5       21.19       11.57      4.89 o 
  -5   6   5       20.10       16.57      5.03 o 
  -4   6   5       68.98       56.21      6.41 o 
  -3   6   5       49.23       29.23      5.82 o 
  -2   6   5       75.04       68.84      7.16 o 
  -1   6   5      384.29      343.98     12.33 o 
   0   6   5      139.37      113.07      8.11 o 
   1   6   5        1.21       -1.89      4.38 o 
   2   6   5       26.80       19.08      5.79 o 
   3   6   5       20.98       18.10      5.71 o 
   4   6   5        2.20        0.55      6.24 o 
   5   6   5        9.92        4.81      5.57 o 
   6   6   5        2.07        3.73      5.97 o 
   7   6   5       49.47       38.16      7.92 o 
   8   6   5      100.13       64.93     10.21 o 
   9   6   5      438.18      406.76     18.55 o 
  10   6   5       20.12        1.81      7.94 o 
  11   6   5       28.80       24.34      9.38 o 
  12   6   5      503.71      452.97     22.84 o 
  13   6   5        1.35        6.46     11.80 o 
  14   6   5       25.67        6.39     12.73 o 
  15   6   5        1.29      -12.83     13.33 o 
 -16   7   5      104.19       86.33     23.79 o 
 -15   7   5        9.09       23.85      8.53 o 
 -14   7   5      315.42      290.69     14.95 o 
 -13   7   5       47.54       41.45      8.43 o 
 -12   7   5       69.83       68.92      8.89 o 
 -11   7   5        7.63       18.68      7.37 o 
 -10   7   5      311.47      320.21     14.77 o 
  -9   7   5       58.14       48.53      7.58 o 
  -8   7   5       40.76       35.90      7.04 o 
  -7   7   5      768.33      755.19     20.93 o 
  -6   7   5      148.50      141.56      9.97 o 
  -5   7   5      167.90      114.80      9.40 o 
  -4   7   5       18.36        0.85      5.61 o 
  -3   7   5       63.11       55.99      7.76 o 
  -2   7   5        1.87       -0.78      5.65 o 
  -1   7   5      179.62      152.86      9.88 o 
   0   7   5       15.95       20.04      6.30 o 
   1   7   5      114.70      127.01      9.85 o 
   2   7   5       15.09       11.16      7.00 o 
   3   7   5        0.03       16.86      7.71 o 
   4   7   5        0.23       -0.84      6.95 o 
   5   7   5        0.00        2.84      8.01 o 
   6   7   5       86.12       83.37     11.12 o 
   7   7   5       90.27       89.84     12.10 o 
   8   7   5        2.57        3.33      8.36 o 
   9   7   5       68.47       53.40     12.17 o 
  10   7   5        8.32       17.94     10.46 o 
  11   7   5        0.02       13.04     10.74 o 
  12   7   5       70.35       73.99     19.15 o 
  13   7   5       44.73       24.49     40.45 o 
 -12   8   5       52.01       59.88     10.45 o 
 -11   8   5      139.28      157.65     13.71 o 
 -10   8   5      109.80      121.22     12.39 o 
  -9   8   5      194.57      215.42     17.46 o 
  -8   8   5      177.94      200.73     17.96 o 
  -7   8   5      241.57      226.64     15.30 o 
  -6   8   5       29.34       19.68      9.82 o 
  -5   8   5        1.59        8.74      7.76 o 
  -4   8   5       27.86       23.57     14.37 o 
  -3   8   5      139.83       97.46     10.06 o 
  -2   8   5       42.94       48.62      8.55 o 
  -1   8   5       19.11       25.35      8.19 o 
   0   8   5       69.30       63.81      9.51 o 
   1   8   5        7.07       13.88      7.42 o 
   2   8   5        7.50       -1.65      9.50 o 
   3   8   5        1.31       14.21      9.06 o 
   4   8   5      131.41      104.04     13.18 o 
   5   8   5      180.86      177.04     16.32 o 
   6   8   5      158.02      143.90     14.75 o 
   7   8   5       60.91       31.97     10.66 o 
   8   8   5        0.41        8.19     13.16 o 
   9   8   5       23.36       37.17     17.99 o 
  -4   9   5        0.01        2.03      9.45 o 
  -3   9   5        0.03        1.45      8.54 o 
  -2   9   5        0.14        5.94      8.38 o 
  -1   9   5       44.18       34.51     10.28 o 
   0   9   5       21.59       31.22      9.92 o 
 -22   0   6        1.96        3.27      6.94 o 
 -21   0   6       30.80       24.90      7.90 o 
 -20   0   6      183.33      198.83     12.50 o 
 -19   0   6       33.50       56.35      7.67 o 
 -18   0   6      267.48      286.57     13.30 o 
 -17   0   6        3.05        4.66      5.08 o 
 -16   0   6       37.57       41.48      5.46 o 
 -15   0   6      361.25      317.79     20.49 o 
 -14   0   6      308.77      291.11     19.00 o 
 -13   0   6      272.10      225.86     16.01 o 
 -12   0   6      127.27      121.39     21.43 o 
 -11   0   6      287.04      264.58     16.01 o 
 -10   0   6       27.41       19.32      7.26 o 
  -9   0   6      561.20      563.04     24.76 o 
  -8   0   6     3482.76     3298.03    113.35 o 
  -7   0   6       90.82       66.87      9.79 o 
  -6   0   6     1452.02     1294.85     47.60 o 
  -5   0   6      611.42      581.77     24.97 o 
  -4   0   6        0.43        2.42      6.40 o 
  -3   0   6       11.20       17.65      7.85 o 
  -2   0   6      138.12      112.55     10.83 o 
  -1   0   6      255.26      188.97     10.12 o 
   0   0   6      113.06       98.58      7.71 o 
   1   0   6       11.92       31.85      7.37 o 
   2   0   6        0.19       31.40     12.68 o 
   3   0   6      322.00      285.95     13.51 o 
   5   0   6      300.42      345.36     16.01 o 
   6   0   6       11.03       11.18      6.86 o 
   7   0   6      258.04      256.95     12.50 o 
   8   0   6      202.16      238.29     12.55 o 
   9   0   6        3.16       13.76      7.96 o 
  10   0   6      430.14      402.79     17.24 o 
  11   0   6       57.92       92.52     11.34 o 
  12   0   6       24.94       29.63      9.65 o 
  13   0   6      145.40      161.01     14.81 o 
  14   0   6        1.87       23.93      9.02 o 
  15   0   6      160.00      153.81     17.08 o 
  16   0   6      127.55      134.47     20.44 o 
  17   0   6       37.53       19.32     18.11 o 
  18   0   6       34.90       47.10     21.74 o 
 -22   1   6       19.76       40.60      6.27 o 
 -21   1   6        0.79       -0.11      4.89 o 
 -20   1   6       15.21       25.92      5.56 o 
 -19   1   6       46.23       40.91      5.12 o 
 -18   1   6        1.16        6.33      3.85 o 
 -17   1   6        2.41        4.34      4.74 o 
 -16   1   6        4.01       11.90      4.83 o 
 -15   1   6        1.71        7.14      4.28 o 
 -14   1   6       96.94       99.91      6.34 o 
 -13   1   6       14.02       18.69      4.00 o 
 -12   1   6        2.91        1.94      3.26 o 
 -11   1   6      557.36      510.99     19.96 o 
 -10   1   6       53.73       39.32     10.22 o 
  -9   1   6        1.53       30.83     23.85 o 
  -8   1   6        7.74       14.79      8.97 o 
  -7   1   6       19.90       31.02      9.17 o 
  -6   1   6       13.28       14.64      8.74 o 
  -5   1   6       16.09        8.00      8.32 o 
  -4   1   6       17.57       19.28      4.01 o 
  -3   1   6      136.48      147.93      8.94 o 
  -2   1   6      133.12      128.06      6.99 o 
  -1   1   6      320.52      293.62      9.93 o 
   0   1   6       23.75       31.21      4.70 o 
   1   1   6       36.56       43.98      5.41 o 
   2   1   6       13.21        9.14      4.31 o 
   3   1   6        7.64       14.80      4.24 o 
   4   1   6        6.22        5.40      4.15 o 
   5   1   6       41.05       34.60      4.82 o 
   6   1   6        2.78       14.97      4.42 o 
   7   1   6      105.06      136.16     12.30 o 
   8   1   6      120.40      124.92      7.79 o 
   9   1   6       13.60        6.03      5.01 o 
  10   1   6       94.98      107.14      7.46 o 
  11   1   6       51.80       58.58      7.87 o 
  12   1   6      105.25      124.12      8.55 o 
  13   1   6        8.79       -0.72      5.62 o 
  14   1   6       38.61       38.82      7.37 o 
  15   1   6        0.04        5.86      6.70 o 
  16   1   6       70.20       67.01     11.70 o 
  17   1   6       34.35       27.51     12.48 o 
  18   1   6       69.01       74.20     18.73 o 
 -22   2   6      219.26      293.99     13.01 o 
 -21   2   6        8.22       20.97      5.29 o 
 -20   2   6        3.08       -0.48      4.64 o 
 -19   2   6       55.68       66.15      6.79 o 
 -18   2   6        2.00        2.60      5.85 o 
 -17   2   6        5.16       23.52      5.86 o 
 -16   2   6        0.80       -1.32      4.93 o 
 -15   2   6       85.28       82.40      6.98 o 
 -14   2   6       12.15       14.68      4.99 o 
 -13   2   6      270.72      239.64      9.80 o 
 -12   2   6       36.82       49.98      5.27 o 
 -11   2   6      178.15      177.05      9.77 o 
 -10   2   6       82.33       70.10     10.28 o 
  -9   2   6      383.73      343.50     15.95 o 
  -8   2   6      676.70      602.82     20.76 o 
  -7   2   6       41.97       49.38      8.55 o 
  -6   2   6      587.22      569.37     19.53 o 
  -5   2   6      138.71      139.71      9.32 o 
  -4   2   6       59.44       59.31      7.19 o 
  -3   2   6       14.38       26.42      5.72 o 
  -2   2   6       24.01       13.44      5.36 o 
  -1   2   6      546.98      456.02     14.36 o 
   0   2   6       11.53       20.24      4.90 o 
   1   2   6       24.99       34.87      4.32 o 
   2   2   6        6.54       38.29     10.04 o 
   3   2   6      245.13      216.72      7.85 o 
   4   2   6        0.17       18.96      5.80 o 
   5   2   6        0.78       27.93      4.60 o 
   6   2   6        1.32       12.33      4.35 o 
   7   2   6       46.61       59.63      6.22 o 
   8   2   6      111.73      115.77      8.47 o 
   9   2   6       17.22       47.43      6.84 o 
  10   2   6       77.58       71.25      7.41 o 
  11   2   6       58.49       62.01      7.44 o 
  12   2   6       28.55       27.69      6.60 o 
  13   2   6      233.14      257.43     13.61 o 
  14   2   6        4.91        2.13      6.81 o 
  15   2   6       55.40       64.13      9.34 o 
  16   2   6       41.68       63.02     13.63 o 
  17   2   6      180.72      195.88     20.04 o 
 -21   3   6        6.84       13.99      5.66 o 
 -20   3   6       67.07      106.99      7.50 o 
 -19   3   6       92.28       96.81      6.71 o 
 -18   3   6       37.69       38.48      7.37 o 
 -17   3   6        2.73        8.25      6.20 o 
 -16   3   6      149.42      137.37      9.52 o 
 -15   3   6        0.15       11.56      8.10 o 
 -14   3   6        8.58       28.91      5.96 o 
 -13   3   6       64.39       64.40      7.73 o 
 -12   3   6       12.69       38.58      8.22 o 
 -11   3   6      973.16      889.77     22.80 o 
 -10   3   6      164.16      140.53      7.85 o 
  -9   3   6        9.17        8.14      4.49 o 
  -8   3   6       46.76       33.76      7.84 o 
  -7   3   6        8.43        2.40      6.23 o 
  -6   3   6       40.57       43.51      7.98 o 
  -5   3   6      135.43      137.40      8.57 o 
  -4   3   6       10.36        1.94      4.65 o 
  -3   3   6      298.02      344.06     12.16 o 
  -2   3   6      176.93      154.89     10.17 o 
  -1   3   6      472.72      418.60     12.32 o 
   0   3   6      140.00      143.50      7.74 o 
   1   3   6        8.95       25.28      3.94 o 
   2   3   6       60.05       52.69      6.07 o 
   3   3   6        9.62       13.19      4.42 o 
   4   3   6       20.53       17.07      4.62 o 
   5   3   6      118.18      110.67      7.98 o 
   6   3   6        6.75        9.69      4.93 o 
   7   3   6      160.25      225.97     10.51 o 
   8   3   6      354.56      313.46     11.55 o 
   9   3   6       11.34       14.46      5.76 o 
  10   3   6      252.24      236.69     11.58 o 
  11   3   6        8.06        7.46      6.20 o 
  12   3   6      350.80      352.14     15.01 o 
  13   3   6       43.91       39.35      8.92 o 
  14   3   6        5.28       -8.01      8.01 o 
  15   3   6        0.72        5.52     10.35 o 
  16   3   6      211.63      255.09     27.54 o 
 -19   4   6       17.12       19.31      7.40 o 
 -18   4   6      108.27       98.79     10.44 o 
 -17   4   6       18.23       19.64      6.19 o 
 -16   4   6       20.82       30.33      6.20 o 
 -15   4   6        5.82       13.51      5.19 o 
 -14   4   6      320.00      313.06     13.36 o 
 -13   4   6       36.98       41.98      5.65 o 
 -12   4   6      206.01      211.12     10.75 o 
 -11   4   6      210.26      214.33      9.76 o 
 -10   4   6       29.51       19.56      5.00 o 
  -9   4   6       47.05       45.93      5.37 o 
  -8   4   6       30.14       30.75      5.11 o 
  -7   4   6        9.79       15.96      4.64 o 
  -6   4   6       48.41       50.87      5.83 o 
  -5   4   6       35.12       25.49      5.38 o 
  -4   4   6      122.35      130.62     11.88 o 
  -3   4   6      267.87      245.34     10.16 o 
  -2   4   6        2.18        9.16      5.15 o 
  -1   4   6      588.80      545.92     14.31 o 
   0   4   6      346.04      305.74      9.67 o 
   1   4   6       13.22        8.54      4.10 o 
   2   4   6        0.03        5.86      4.19 o 
   3   4   6        5.02        8.65      4.53 o 
   4   4   6      133.19      140.47      8.02 o 
   5   4   6       28.13       25.00      5.78 o 
   6   4   6        1.52        5.31      5.23 o 
   7   4   6        2.50       18.43      5.86 o 
   8   4   6        1.73        8.57      5.75 o 
   9   4   6      100.86      120.10      9.58 o 
  10   4   6       35.62       59.01      8.04 o 
  11   4   6      167.56      133.90     14.07 o 
  12   4   6       68.26       63.76     11.15 o 
  13   4   6      135.65      103.82     13.41 o 
  14   4   6       38.99       45.59     14.99 o 
  15   4   6       18.80       23.25     12.11 o 
 -18   5   6       14.88       31.73      5.62 o 
 -17   5   6       22.74       31.08      5.23 o 
 -16   5   6      121.14      112.76      7.89 o 
 -15   5   6        2.38       14.93      6.91 o 
 -14   5   6      192.59      206.38     11.17 o 
 -13   5   6      148.92      168.10     10.27 o 
 -12   5   6        3.50       15.53      6.56 o 
 -11   5   6        0.07        6.17      5.66 o 
 -10   5   6       12.28       20.17      6.11 o 
  -9   5   6       10.37       15.87      5.88 o 
  -8   5   6        8.18       12.19      5.85 o 
  -7   5   6       13.10       11.79      5.97 o 
  -6   5   6      256.84      222.16     15.03 o 
  -5   5   6       62.47       66.40      7.60 o 
  -4   5   6       83.98       89.10      9.34 o 
  -3   5   6       30.15       40.25      4.69 o 
  -2   5   6       36.42       35.31      4.99 o 
  -1   5   6       26.43       15.86      5.20 o 
   0   5   6       22.94       31.37      5.37 o 
   1   5   6       74.48       83.44      6.90 o 
   2   5   6       22.33       30.42      5.71 o 
   3   5   6        2.12        2.83      4.94 o 
   4   5   6        2.61        7.99      5.44 o 
   5   5   6       15.09        9.36      5.77 o 
   6   5   6        8.23       18.39      6.05 o 
   7   5   6        1.20        0.52      5.96 o 
   8   5   6       91.77       78.01      9.12 o 
   9   5   6       10.10       19.23      7.46 o 
  10   5   6       23.75       32.20     11.16 o 
  11   5   6      190.18      192.46     16.42 o 
  12   5   6       61.70       47.33     11.67 o 
  13   5   6        8.58       19.60     10.32 o 
 -15   6   6       15.53       29.73      5.92 o 
 -14   6   6      304.85      301.72     13.57 o 
 -13   6   6      110.70      122.04      8.46 o 
 -12   6   6        0.60        7.08      4.36 o 
 -11   6   6      206.60      196.97     10.04 o 
 -10   6   6        6.62        6.43      4.38 o 
  -9   6   6       46.00       49.84      5.47 o 
  -8   6   6       85.57       89.18     11.47 o 
  -7   6   6        3.83        8.43      4.46 o 
  -6   6   6       12.73       21.72      7.96 o 
  -5   6   6      311.14      322.43     11.56 o 
  -4   6   6       60.57       48.55      6.33 o 
  -3   6   6      693.62      617.38     18.94 o 
  -2   6   6       31.70       28.18      6.11 o 
  -1   6   6      173.79      192.98     12.11 o 
   0   6   6       11.01        8.87      5.61 o 
   1   6   6      155.16      142.31      9.37 o 
   2   6   6       49.22       55.12      7.39 o 
   3   6   6       35.59       43.45      7.20 o 
   4   6   6      107.11       90.09      8.88 o 
   5   6   6      140.17      155.57     11.70 o 
   6   6   6       25.87       33.78      7.70 o 
   7   6   6        1.41       12.13      8.40 o 
   8   6   6       58.99       60.27     11.35 o 
   9   6   6        9.52        9.90      9.49 o 
  10   6   6        2.25       16.39     10.08 o 
  11   6   6      200.94      176.61     32.33 o 
 -11   7   6      147.27      145.00     10.12 o 
 -10   7   6       21.72       36.97      7.20 o 
  -9   7   6       30.88       37.89      6.89 o 
  -8   7   6       37.20       24.02      6.63 o 
  -7   7   6      271.01      275.35     16.09 o 
  -6   7   6        1.10        5.00      6.88 o 
  -5   7   6       11.60        9.16      5.99 o 
  -4   7   6      154.42      157.13     15.89 o 
  -3   7   6        3.17       13.34      6.69 o 
  -2   7   6       39.33       43.68      8.06 o 
  -1   7   6        0.63       -6.38      6.38 o 
   0   7   6       35.97       21.38      7.74 o 
   1   7   6       34.09       31.72      7.85 o 
   2   7   6       18.31        6.48      7.77 o 
   3   7   6        2.13       26.20     12.35 o 
   4   7   6       68.07       93.35     11.58 o 
   5   7   6       54.77       59.86     10.82 o 
   6   7   6       61.30       80.52     12.44 o 
   7   7   6       15.31        7.73      9.85 o 
 -18   1   7       56.37       84.99     10.52 o 
 -17   1   7        5.42       10.09      7.71 o 
 -16   1   7       24.62       30.22      7.85 o 
 -15   1   7      213.81      216.56     16.99 o 
 -14   1   7       89.33       80.48      8.16 o 
 -13   1   7       38.44       40.64      9.36 o 
 -12   1   7        0.91       10.34      5.16 o 
 -11   1   7       45.87       35.02     11.53 o 
 -10   1   7       13.33        0.73      9.36 o 
  -9   1   7       43.09       52.71     11.95 o 
  -8   1   7      139.67      132.27     29.89 o 
  -7   1   7      602.24      539.98     28.17 o 
  -6   1   7      419.63      347.26     21.96 o 
  -5   1   7       50.60       69.28     12.36 o 
  -4   1   7        0.36       19.53      7.32 o 
  -3   1   7     1340.56     1265.24     34.90 o 
  -2   1   7      297.14      459.01     14.47 o 
  -1   1   7      120.67      123.87      7.05 o 
   0   1   7      267.57      230.38      9.79 o 
   1   1   7       59.24      119.02     11.07 o 
   2   1   7        0.48      101.43      6.08 o 
   3   1   7       56.79       68.87      6.09 o 
   4   1   7      100.42      103.62      7.14 o 
   5   1   7        0.14        8.63      6.42 o 
   6   1   7        6.93       26.06      9.00 o 
   7   1   7       41.78       57.17      7.23 o 
   8   1   7       64.60       79.84      7.14 o 
   9   1   7        2.41       13.76      5.81 o 
  10   1   7       25.84       73.27      8.11 o 
  11   1   7        0.34        6.83      6.56 o 
  12   1   7       11.11       18.82      7.63 o 
  13   1   7      110.57      134.26     13.85 o 
 -17   2   7        3.02       40.76      6.35 o 
 -16   2   7       36.15       20.12      5.29 o 
 -15   2   7       20.09       26.77      4.85 o 
 -14   2   7        0.83        8.09      4.07 o 
 -13   2   7        1.31        3.58      3.48 o 
 -12   2   7       26.88       24.37     12.55 o 
 -11   2   7        0.05       15.07     11.74 o 
 -10   2   7       99.17      135.94     16.40 o 
  -9   2   7      474.30      442.50     43.47 o 
  -8   2   7       47.40       59.51      7.22 o 
  -7   2   7       10.40        6.30      4.00 o 
  -6   2   7       62.81       70.72      8.34 o 
  -5   2   7      117.73      115.34      8.53 o 
  -4   2   7        9.86        5.20      5.27 o 
  -3   2   7       27.23       24.78      4.70 o 
  -2   2   7       22.21       25.99      5.08 o 
  -1   2   7        3.79       10.31      4.78 o 
   0   2   7        5.37       14.61      8.51 o 
   1   2   7       85.21      116.39      8.50 o 
   2   2   7        6.05        2.56      5.65 o 
   3   2   7      121.50      122.07      7.47 o 
   4   2   7       52.34      129.59      7.79 o 
   5   2   7      121.80      135.06      8.32 o 
   6   2   7        7.53        9.56      4.99 o 
   7   2   7       37.31       30.14      5.86 o 
   8   2   7        8.02        6.05      5.27 o 
   9   2   7       44.62       38.10      7.19 o 
  10   2   7      107.45       93.47      9.31 o 
  11   2   7        1.09        8.23      7.15 o 
  12   2   7      148.91      146.11     11.39 o 
 -16   3   7       15.96       70.94      9.81 o 
 -15   3   7        6.53        5.89      6.22 o 
 -14   3   7       64.93       60.71      9.68 o 
 -13   3   7        0.01        1.46      4.47 o 
 -12   3   7        2.57        7.26      5.44 o 
 -11   3   7        0.20        7.70      6.20 o 
 -10   3   7       85.04       77.54      8.92 o 
  -9   3   7      164.70      146.40     11.04 o 
  -8   3   7       72.69       59.71     12.26 o 
  -7   3   7        0.29       -4.88      8.28 o 
  -6   3   7       35.91       70.68      9.04 o 
  -5   3   7        0.27       10.06      7.06 o 
  -4   3   7        9.40        4.60      4.71 o 
  -3   3   7      172.56      157.94      9.57 o 
  -2   3   7       69.52       78.25      7.29 o 
  -1   3   7        8.91        7.24      5.56 o 
   0   3   7       12.43       20.22      5.89 o 
   1   3   7      238.42      210.25     11.16 o 
   2   3   7       51.66       48.81      7.66 o 
   3   3   7        2.47       17.34      4.51 o 
   4   3   7        0.46       36.20      6.93 o 
   5   3   7        0.71       20.51      5.29 o 
   6   3   7        0.01        2.88      5.13 o 
   7   3   7       33.86       44.41      6.87 o 
   8   3   7        0.66       10.97      6.03 o 
   9   3   7        2.74       11.70      6.51 o 
  10   3   7       18.52       15.40      7.10 o 
  11   3   7      299.79      310.49     15.49 o 
 -14   4   7        0.90        2.67      7.33 o 
 -13   4   7       48.62       76.26      7.98 o 
 -12   4   7      162.74      164.94      9.96 o 
 -11   4   7       72.19       59.85      7.08 o 
 -10   4   7       33.04       52.77      6.90 o 
  -9   4   7      124.70      123.09      9.41 o 
  -8   4   7        1.10        3.79      6.24 o 
  -7   4   7        0.00        5.96      5.45 o 
  -6   4   7       23.05       34.31      7.91 o 
  -5   4   7        0.64       25.72      6.15 o 
  -4   4   7       82.41       82.24      7.99 o 
  -3   4   7        9.74        8.03      6.15 o 
  -2   4   7       19.68       19.10      6.78 o 
  -1   4   7        4.79       22.65      6.95 o 
   0   4   7       93.20       83.70      7.51 o 
   1   4   7       32.59       37.52      6.88 o 
   2   4   7        0.06        2.44      4.72 o 
   3   4   7        1.13       10.35      4.83 o 
   4   4   7       21.81       27.91      5.87 o 
   5   4   7        1.58       10.86      5.58 o 
   6   4   7       44.17       62.83      9.61 o 
   7   4   7        0.08       26.40      6.82 o 
   8   4   7       22.01       31.13      7.09 o 
   9   4   7       76.62       66.97      9.14 o 
 -12   5   7       62.66      135.77     11.47 o 
 -11   5   7       37.83       60.24      9.91 o 
 -10   5   7       47.76       53.14      8.42 o 
  -9   5   7      309.64      285.22     13.81 o 
  -8   5   7       36.22       43.31      8.51 o 
  -7   5   7      128.87      135.47     10.68 o 
  -6   5   7       23.35       27.14      8.37 o 
  -5   5   7        5.51        3.81      6.88 o 
  -4   5   7       13.77       51.50      7.07 o 
  -3   5   7       15.99       18.69      6.43 o 
  -2   5   7       29.98       25.71      6.91 o 
  -1   5   7      204.17      164.02     10.97 o 
   0   5   7       21.52       15.52      7.10 o 
   1   5   7       63.87       63.35      6.44 o 
   2   5   7       41.10       63.24      6.71 o 
   3   5   7        6.72       12.57      5.76 o 
   4   5   7        1.98       50.68      7.16 o 
   5   5   7        4.31       23.85      6.48 o 
   6   5   7        0.20       18.00      7.11 o 
   7   5   7      253.10      275.72     13.48 o 
  -6   6   7        1.54       -0.68      7.09 o 
  -5   6   7       10.84       40.89      8.58 o 
  -4   6   7       16.81       17.85      7.79 o 
  -3   6   7        1.25       11.39      7.43 o 
  -2   6   7       82.14       76.71     12.24 o 
  -1   6   7        7.70       14.98      5.78 o 
   0   6   7      135.07      123.19      8.36 o 
   1   6   7        1.07       -2.54      5.71 o 
 -11   0   8       34.17       81.31     50.12 o 
 -10   0   8        0.72       -0.24      9.06 o 
  -9   0   8        6.44        1.81     11.47 o 
  -8   0   8       14.59        8.06      8.68 o 
  -7   0   8      248.21      212.26     16.16 o 
  -6   0   8      576.61      556.74     26.81 o 
  -5   0   8      615.02      618.30     29.23 o 
  -4   0   8      337.88      357.45     32.00 o 
  -3   0   8      144.49      141.84     46.19 o 
  -2   0   8       50.04       77.89     21.13 o 
  -1   0   8      199.64      252.75     20.68 o 
   0   0   8       21.88       52.64     13.58 o 
   1   0   8        0.01       24.45     12.79 o 
   2   0   8        2.25        7.43     12.36 o 
   3   0   8       36.88       41.03     12.23 o 
   4   0   8       25.95       33.28     10.69 o 
   5   0   8        8.44       20.11      8.13 o 
 -11   1   8        2.90        2.42     11.10 o 
 -10   1   8       16.46       18.02     11.00 o 
  -9   1   8        0.41       -7.84     10.03 o 
  -8   1   8        8.21        0.38     11.08 o 
  -7   1   8       11.37       -8.35     10.88 o 
  -6   1   8      185.46      158.66     17.19 o 
  -5   1   8       60.02       89.62     14.61 o 
  -4   1   8       18.60       34.82      9.65 o 
  -3   1   8       40.90       43.19      8.13 o 
  -2   1   8       33.42       41.05      9.40 o 
  -1   1   8      110.96      101.07     10.71 o 
   0   1   8        8.17       25.89      8.77 o 
   1   1   8       42.78       49.34      6.33 o 
   2   1   8       22.51       44.76      6.83 o 
   3   1   8       60.17       61.94      7.92 o 
   4   1   8        0.92        9.09      5.03 o 
   5   1   8        9.74       12.06      5.81 o 
  -9   2   8        2.91        7.44     13.21 o 
  -8   2   8       10.38       13.71     13.44 o 
  -7   2   8       21.60       28.22     14.69 o 
  -6   2   8      323.92      306.78     24.24 o 
  -5   2   8      158.60      150.88     19.34 o 
  -4   2   8       18.41       33.42     29.28 o 
  -3   2   8       60.51       40.58      6.81 o 
  -2   2   8       41.82       49.97      5.83 o 
  -1   2   8      195.61      184.47     12.24 o 
   0   2   8        5.33       39.98      7.58 o 
   1   2   8        3.06        9.95      6.55 o 
   2   2   8       18.30        3.36      6.83 o 
   3   2   8        0.88        0.70      6.83 o 
   4   2   8       55.65       50.05      7.61 o 
  -6   3   8      253.52      257.60     16.95 o 
  -5   3   8      191.09      209.72     12.91 o 
  -4   3   8       18.65       25.61      7.76 o 
  -3   3   8       69.57       81.39      7.28 o 
  -2   3   8       57.16       67.65     10.22 o 
  -1   3   8      400.48      343.32     13.77 o 
   0   3   8       25.90       46.36     10.51 o 
                                                 
